# Supplementary material for: Identification and characterization of long non-coding RNAs in porcine granulosa cells exposed to 2,3,7,8-tetrachlorodibenzo-p-dioxin
Source: J Anim Sci Biotechnol. 2018 Oct 11;9:72. doi: 10.1186/s40104-018-0288-3 (PMC6180664; doi:10.1186/s40104-018-0288-3)
Supplement: Supplementary file 1 — Summary of the mapping of the RNA sequences to the reference genome. (XLSX 13 kb) [file 40104_2018_288_MOESM1_ESM.xlsx]

## Sheet: Additional file 1
Additional file 1. Summary of the mapping of the RNA sequences to the reference genome
SAMPLE	C 3a	C 3b	TCDD 3a	TCDD 3b	C 12a	C 12b	TCDD 12a	TCDD 12b	C 24a	C 24b	TCDD 24a	TCDD 24b
Number of reads	21 082 107	21 817 825	21 223 279	17 047 762	22 270 778	21 316 606	18 407 271	17 997 950	19 126 247	19 486 129	19 980 184	18 324 679
UNIQUELY MAPPED READS
Uniquely mapped reads (%)	80.09	76.79	78.79	79.97	79.89	79.78	79.14	79.39	79.43	79.36	79.45	80.12
Number of total splice sites	11 605 128	11 331 872	11 472 488	9 369 871	12 367 675	11 709 101	9 792 076	9 785 545	10 636 333	10 810 315	10 977 814	10 212 499
Number of annotated splice sites	10 785 743	10 489 295	10 610 102	8 668 814	11 443 176	10 838 724	9 060 164	9 044 318	9 849 135	9 991 307	10 145 450	9439104
Number of splice sites: GT/AG	11 547 577	11 277 058	11 417 358	9 323 835	12 303 577	11 648 464	9 742 207	973901	10 581 015	10 754 623	10 921 268	10160696
Number of splice sites: GC/AG	52.554	49.931	50.222	41.932	58.619	55.354	45.410	45.369	50.563	50.952	51.525	47.541
Number of splice sites: AT/AC	4.997	4.883	4.908	4.104	5.479	5.283	4.459	4.275	4.755	4.740	5.021	4.262
Mismatch rate per base (%)	0.17	0.17	0.18	0.18	0.18	0.18	0.18	0.18	0.18	0.18	0.18	0.18
Deletion rate per base (%)	0.01	0.01	0.01	0.01	0.01	0.01	0.01	0.01	0.01	0.01	0.01	0.01
Deletion average length (nt)	1.82	1.8	1.84	1.82	1.84	1.8	1.79	1.84	1.83	1.82	1.84	1.84
Insertion rate per base (%)	0.01	0.01	0.01	0.01	0.01	0.01	0.01	0.01	0.01	0.01	0.01	0.01
Insertion average length (nt)	1.34	1.31	1.33	1.34	1.35	1.35	1.34	1.34	1.34	1.35	1.34	1.35
MULTI-MAPPING READS
Reads mapped to multiple loci (%)	7.37	6.87	7.17	7.23	7.37	7.28	6.98	7.06	7.37	7.37	7.12	7.21
Reads mapped to more than	0.01	0.01	0.01	0.01	0.01	0.01	0.01	0.01	0.02	0.01	0.02	0.01
ten loci (%)
UNMAPPED READS
Mismatches of more than ten nt (%)	0.17	0.17	0.19	0.19	0.17	0.17	0.17	0.17	0.18	0.18	0.17	0.18
Less than 2/3 read length	12.33	16.14	13.81	12.58	12.53	12.74	13.68	13.34	12.98	13.06	13.21	12.46
unmapped (%)
Other (%)	0.02	0.02	0.02	0.02	0.02	0.02	0.02	0.02	0.02	0.01	0.02	0.02
QC: quality control C 3-24: untreated porcine granulosa cells (control) cultured for 3, 12 or 24 h TCDD 3-24: porcine granulosa cells treated with TCDD (100 nM) for 3, 12 or 24 h a, b: biological replicates
