# Supplementary material for: Identification and characterization of long non-coding RNAs in porcine granulosa cells exposed to 2,3,7,8-tetrachlorodibenzo-p-dioxin
Source: J Anim Sci Biotechnol. 2018 Oct 11;9:72. doi: 10.1186/s40104-018-0288-3 (PMC6180664; doi:10.1186/s40104-018-0288-3)
Supplement: Supplementary file 2 — Cis-target genes predicted to be regulated by differentially expressed lncRNAs in porcine granulosa cells exposed to TCDD for 3, 12 and 24 h. (XLSX 50 kb) [file 40104_2018_288_MOESM2_ESM.xlsx]

## Sheet: Additional file 2
Additional file 2. Cis-target genes predicted to be regulated by differentially expressed lncRNAs in porcine granulosa cells exposed to TCDD for 3, 12 and 24 h
Number	Gene symbol	Gene Ensembl ID	Chromosome	Strand	Closest exon start position	Closest exon end position	Identified lncRNA	Distance between lncRNA and target gene (nt)	Location of lncRNA
1	CDADC1	ENSSSCG00000022623	11	-	18866090	18870517	TCONS_00007818	8061	downstream
2	TTYH2	ENSSSCG00000017238	12	-	6865457	6867374	TCONS_00008517	7879	downstream
3	GALNT5	ENSSSCG00000026146	15	-	71332910	71334171	TCONS_00020891	3020	upstream
4	TGFBI	ENSSSCG00000014316	2	+	143892888	143892908	TCONS_00030731	7739	upstream
5	TMEM184B	ENSSSCG00000000108	5	+	6957547	6957638	TCONS_00038918	8620	upstream
6	MAFF	ENSSSCG00000030165	5	-	6968613	6968678	TCONS_00038918	1097	downstream
7	NA	ENSSSCG00000020725	5	+	23090502	23090796	TCONS_00040607	9876	upstream
8	NA	ENSSSCG00000000377	5	-	23106636	23107038	TCONS_00040607	6133	downstream
9	NA	ENSSSCG00000030641	GL895718.2	-	9920	9999	TCONS_00060223	5936	downstream
10	NHS	ENSSSCG00000012151	X	+	14951641	14952534	TCONS_00064964	320	downstream
