# Supplementary material for: Identification and characterization of long non-coding RNAs in porcine granulosa cells exposed to 2,3,7,8-tetrachlorodibenzo-p-dioxin
Source: J Anim Sci Biotechnol. 2018 Oct 11;9:72. doi: 10.1186/s40104-018-0288-3 (PMC6180664; doi:10.1186/s40104-018-0288-3)
Supplement: Supplementary file 3 — Negatively co-expressed trans-target genes predicted to be regulated by differentially expressed lncRNAs identified in porcine granulosa cells exposed to TCDD for 3, 12 and 24 h. (XLSX 78 kb) [file 40104_2018_288_MOESM3_ESM.xlsx]

## Sheet: Additional file 3
Additional file 3. Negatively co-expressed trans-target genes predicted to be regulated by differentially expressed lncRNAs identified in porcine granulosa cells exposed to TCDD for 3, 12 and 24 h
Number	Identified lncRNA	Correlation value	Gene Ensembl ID	Gene XLOC	Gene Symbol	Gene Locus
1	TCONS_00005658	-0.705299994482481	ENSSSCT00000005812	XLOC_000918	GCNT1	1:256219516-256224463
2	TCONS_00005658	-0.707182862784509	ENSSSCT00000004764	XLOC_001507	CNR1	1:63198306-63224423
3	TCONS_00005658	-0.710849113996166	ENSSSCT00000019446	XLOC_005659	NCBP3	12:51813980-51850711
4	TCONS_00005658	-0.732050521609896	ENSSSCT00000023756	XLOC_010350	IRS1	15:142085140-142150922
5	TCONS_00005658	-0.750661031349398	ENSSSCT00000018503	XLOC_011658	ENSSSCG00000016992	16:55909689-55930862
6	TCONS_00005658	-0.706704965324065	ENSSSCT00000027193	XLOC_011929	RASSF2	17:14563016-14588375
7	TCONS_00005658	-0.743481572712699	ENSSSCT00000018204	XLOC_013029	URGCP	18:53469619-53531295
8	TCONS_00005658	-0.728889486866711	ENSSSCT00000008416	XLOC_017200	EPHB4	3:8032725-8116670
9	TCONS_00005658	-0.719491551246783	ENSSSCT00000000515	XLOC_020224	HELB	5:33919783-33971662
10	TCONS_00005658	-0.738768649207336	ENSSSCT00000002644	XLOC_025707	MLH3	7:104062927-104091245
11	TCONS_00005658	-0.74492624348289	ENSSSCT00000010080	XLOC_026525	GPRIN3	8:139330438-139341805
12	TCONS_00005658	-0.744364803023844	ENSSSCT00000016857	XLOC_027937	ENSSSCG00000015474	9:125188691-125238329
13	TCONS_00005658	-0.701798451540368	ENSSSCT00000016190	XLOC_028241	PGM2L1	9:9526698-9601058
14	TCONS_00005658	-0.713126832615345	ENSSSCT00000027543	XLOC_028568	SLC45A3	9:72609606-72630937
15	TCONS_00005658	-0.792615135981734	ENSSSCT00000026421	XLOC_029468	ENSSSCG00000030601	GL892763.2:48555-55647
16	TCONS_00005658	-0.794276680860005	ENSSSCT00000017231	XLOC_030173	RAB11FIP1	GL893552.1:487-32206
17	TCONS_00005658	-0.722077017077691	ENSSSCT00000032159	XLOC_034039	ENSSSCG00000022088	X:49192224-49210830
18	TCONS_00006290	-0.747253192014871	ENSSSCT00000004500	XLOC_000057	CNKSR3	1:14406885-14451537
19	TCONS_00006290	-0.755789414940578	ENSSSCT00000004617	XLOC_000126	SLC18B1	1:34441978-34475867
20	TCONS_00006290	-0.72820600404694	ENSSSCT00000025684	XLOC_000725	PTGER2	1:202267520-202282611
21	TCONS_00006290	-0.788529405043498	ENSSSCT00000005812	XLOC_000918	GCNT1	1:256219516-256224463
22	TCONS_00006290	-0.702726659527237	ENSSSCT00000005834	XLOC_000932	DNAJB5	1:263316066-263325100
23	TCONS_00006290	-0.768406055302683	ENSSSCT00000004764	XLOC_001507	CNR1	1:63198306-63224423
24	TCONS_00006290	-0.726810068453556	ENSSSCT00000004808	XLOC_001547	USP45	1:75064325-75131476
25	TCONS_00006290	-0.726262377601179	ENSSSCT00000005298	XLOC_001861	ZNF770	1:152186163-152195073
26	TCONS_00006290	-0.717156541648288	ENSSSCT00000022347	XLOC_001942	PMAIP1	1:178852052-178857437
27	TCONS_00006290	-0.72568266988823	ENSSSCT00000005828	XLOC_002198	ENSSSCG00000005291	1:261797098-261898881
28	TCONS_00006290	-0.743374591145466	ENSSSCT00000006349	XLOC_002489	RBFA	1:310066449-310084481
29	TCONS_00006290	-0.717238262391403	ENSSSCT00000012170	XLOC_003234	USP6NL	10:65994860-66202045
30	TCONS_00006290	-0.716544320346723	ENSSSCT00000012185	XLOC_003243	PFKFB3	10:70831451-70857739
31	TCONS_00006290	-0.715668350543889	ENSSSCT00000023556	XLOC_004047	ENSSSCG00000029502	11:84724790-84745518
32	TCONS_00006290	-0.713894402227693	ENSSSCT00000010254	XLOC_004133	SMAD9	11:12649641-12713009
33	TCONS_00006290	-0.744947328041741	ENSSSCT00000021497	XLOC_004254	ssc-mir-19b-1	11:66610592-66614005
34	TCONS_00006290	-0.765064086493728	ENSSSCT00000036347	XLOC_004551	TRIM47	12:5492046-5496625
35	TCONS_00006290	-0.711093246169484	ENSSSCT00000018809	XLOC_004611	PECAM1	12:14660874-14717259
36	TCONS_00006290	-0.776277126223552	ENSSSCT00000018811	XLOC_004614	ERN1	12:14918933-14955053
37	TCONS_00006290	-0.754408697055638	ENSSSCT00000019072	XLOC_005398	OSBPL7	12:23930648-23952278
38	TCONS_00006290	-0.724384283908165	ENSSSCT00000019446	XLOC_005659	NCBP3	12:51813980-51850711
39	TCONS_00006290	-0.728847364399346	ENSSSCT00000012832	XLOC_006495	ENSSSCG00000011722	13:101331269-101357015
40	TCONS_00006290	-0.715485550022359	ENSSSCT00000030240	XLOC_007020	ENSSSCG00000028643	13:31719694-31946012
41	TCONS_00006290	-0.701929927049419	ENSSSCT00000022793	XLOC_007196	FOXP1	13:57861323-58095391
42	TCONS_00006290	-0.765110374475293	ENSSSCT00000020749	XLOC_007704	ssc-mir-155	13:199061484-199063484
43	TCONS_00006290	-0.708611091206023	ENSSSCT00000010537	XLOC_008156	FAM160B2	14:6793052-6812635
44	TCONS_00006290	-0.717844992148448	ENSSSCT00000010569	XLOC_008171	SLC25A37	14:8517482-8698488
45	TCONS_00006290	-0.729693858204939	ENSSSCT00000010969	XLOC_008417	SLC35E4	14:50631157-50637823
46	TCONS_00006290	-0.731651179989629	ENSSSCT00000010982	XLOC_008425	LIMK2	14:51094918-51150843
47	TCONS_00006290	-0.708019003146209	ENSSSCT00000010595	XLOC_008979	TRIM35	14:12210061-12233228
48	TCONS_00006290	-0.701488343300507	ENSSSCT00000010680	XLOC_009028	PUS1	14:24852145-24870014
49	TCONS_00006290	-0.726010216769286	ENSSSCT00000033889	XLOC_009677	ADAM8	14:153183563-153194302
50	TCONS_00006290	-0.788693297783436	ENSSSCT00000023756	XLOC_010350	IRS1	15:142085140-142150922
51	TCONS_00006290	-0.711822303864546	ENSSSCT00000026575	XLOC_010375	ENSSSCG00000022177	15:146381890-146599926
52	TCONS_00006290	-0.736331733545329	ENSSSCT00000017206	XLOC_010569	TLR3	15:53839175-53852632
53	TCONS_00006290	-0.76826036109318	ENSSSCT00000026451	XLOC_010618	PPP1R3B	15:63426229-63437375
54	TCONS_00006290	-0.711891889425162	ENSSSCT00000018331	XLOC_011529	NADK2	16:22523648-22574284
55	TCONS_00006290	-0.740323425372398	ENSSSCT00000018503	XLOC_011658	ENSSSCG00000016992	16:55909689-55930862
56	TCONS_00006290	-0.801344405103866	ENSSSCT00000027193	XLOC_011929	RASSF2	17:14563016-14588375
57	TCONS_00006290	-0.706451668764531	ENSSSCT00000008007	XLOC_012126	DLGAP4	17:45198642-45252706
58	TCONS_00006290	-0.762392744615661	ENSSSCT00000007738	XLOC_012363	JAG1	17:22065795-22104526
59	TCONS_00006290	-0.701631961403046	ENSSSCT00000007949	XLOC_012479	CDK5RAP1	17:41826638-41861513
60	TCONS_00006290	-0.720659476823429	ENSSSCT00000018204	XLOC_013029	URGCP	18:53469619-53531295
61	TCONS_00006290	-0.719692961435218	ENSSSCT00000014155	XLOC_013613	RIN1	2:5130992-5137712
62	TCONS_00006290	-0.722190370372045	ENSSSCT00000014634	XLOC_013942	ARNTL	2:49291903-49316939
63	TCONS_00006290	-0.707878466839389	ENSSSCT00000029703	XLOC_014250	ENSSSCG00000024570	2:74435887-74458404
64	TCONS_00006290	-0.743796744299659	ENSSSCT00000014658	XLOC_014304	ARID3A	2:77532597-77572455
65	TCONS_00006290	-0.723735770697278	ENSSSCT00000022326	XLOC_015032	PTPRJ	2:15632254-15688569
66	TCONS_00006290	-0.747490373032541	ENSSSCT00000014838	XLOC_015414	LRRC8E	2:71709691-71718607
67	TCONS_00006290	-0.738075468871483	ENSSSCT00000008377	XLOC_016309	TRIM4	3:7077431-7103183
68	TCONS_00006290	-0.774655180755862	ENSSSCT00000022905	XLOC_016512	TMEM186	3:34602868-34624761
69	TCONS_00006290	-0.707110867056037	ENSSSCT00000029070	XLOC_017155	ENSSSCG00000021285	3:4800761-4962104
70	TCONS_00006290	-0.733501391201089	ENSSSCT00000008416	XLOC_017200	EPHB4	3:8032725-8116670
71	TCONS_00006290	-0.778258406936085	ENSSSCT00000034549	XLOC_018330	FAM84B	4:13883526-13889562
72	TCONS_00006290	-0.716780278401908	ENSSSCT00000007139	XLOC_018705	CLK2	4:103329408-103352238
73	TCONS_00006290	-0.735703740052947	ENSSSCT00000007260	XLOC_018764	PI4KB	4:107119018-107211987
74	TCONS_00006290	-0.758063827386719	ENSSSCT00000007366	XLOC_018824	TBX15	4:111987660-112036784
75	TCONS_00006290	-0.737911350757689	ENSSSCT00000006861	XLOC_019239	RGS20	4:84211867-84280429
76	TCONS_00006290	-0.743265521463592	ENSSSCT00000007549	XLOC_019645	FNBP1L	4:135331059-135435674
77	TCONS_00006290	-0.755034862483426	ENSSSCT00000000509	XLOC_020219	ENSSSCG00000000471	5:33375355-33519416
78	TCONS_00006290	-0.769065968994271	ENSSSCT00000000572	XLOC_020264	FGD4	5:44866168-45014262
79	TCONS_00006290	-0.707847135166328	ENSSSCT00000031037	XLOC_020329	ETV6	5:63079101-63326668
80	TCONS_00006290	-0.798819425092971	ENSSSCT00000002983	XLOC_021471	GAN	6:7456447-7524862
81	TCONS_00006290	-0.731340235428008	ENSSSCT00000003453	XLOC_021832	C5AR2	6:48544729-48556689
82	TCONS_00006290	-0.709909262326643	ENSSSCT00000028743	XLOC_022788	TSHZ3	6:36786208-36791343
83	TCONS_00006290	-0.749866156223893	ENSSSCT00000003410	XLOC_022937	LYPD5	6:46468153-46470858
84	TCONS_00006290	-0.731267126036597	ENSSSCT00000032385	XLOC_023248	FBXO42	6:69680229-69761297
85	TCONS_00006290	-0.721237420618229	ENSSSCT00000004033	XLOC_023396	ENSSSCG00000003637	6:85628417-85653902
86	TCONS_00006290	-0.750537497910609	ENSSSCT00000002610	XLOC_024768	PNMA1	7:102681400-102684130
87	TCONS_00006290	-0.714418340541618	ENSSSCT00000002687	XLOC_024827	FLRT2	7:114266091-114364813
88	TCONS_00006290	-0.749835665662313	ENSSSCT00000002644	XLOC_025707	MLH3	7:104062927-104091245
89	TCONS_00006290	-0.749235704250961	ENSSSCT00000009936	XLOC_026413	JADE1	8:102990692-103053901
90	TCONS_00006290	-0.764048847619356	ENSSSCT00000010080	XLOC_026525	GPRIN3	8:139330438-139341805
91	TCONS_00006290	-0.703341587224969	ENSSSCT00000024271	XLOC_026937	ENSSSCG00000022476	8:96661507-96662026
92	TCONS_00006290	-0.736280996710831	ENSSSCT00000022514	XLOC_027297	RRP8	9:3810354-3821628
93	TCONS_00006290	-0.774744783671783	ENSSSCT00000016857	XLOC_027937	ENSSSCG00000015474	9:125188691-125238329
94	TCONS_00006290	-0.744772558865513	ENSSSCT00000016190	XLOC_028241	PGM2L1	9:9526698-9601058
95	TCONS_00006290	-0.702405501955161	ENSSSCT00000028182	XLOC_028379	NPAT	9:40631082-40676152
96	TCONS_00006290	-0.706181582116582	ENSSSCT00000016605	XLOC_028528	ARHGAP32	9:61997168-62346805
97	TCONS_00006290	-0.749307905918785	ENSSSCT00000027543	XLOC_028568	SLC45A3	9:72609606-72630937
98	TCONS_00006290	-0.796379074185509	ENSSSCT00000026421	XLOC_029468	ENSSSCG00000030601	GL892763.2:48555-55647
99	TCONS_00006290	-0.737844428251683	ENSSSCT00000017231	XLOC_030173	RAB11FIP1	GL893552.1:487-32206
100	TCONS_00006290	-0.790750328906025	ENSSSCT00000027259	XLOC_031408	ENSSSCG00000030141	GL894924.2:244-5272
101	TCONS_00006290	-0.712387674548684	ENSSSCT00000027071	XLOC_032075	EVA1A	GL896025.2:7821-9500
102	TCONS_00006290	-0.78388864870782	ENSSSCT00000032159	XLOC_034039	ENSSSCG00000022088	X:49192224-49210830
103	TCONS_00006291	-0.740970804978059	ENSSSCT00000025684	XLOC_000725	PTGER2	1:202267520-202282611
104	TCONS_00006291	-0.703194899572205	ENSSSCT00000005812	XLOC_000918	GCNT1	1:256219516-256224463
105	TCONS_00006291	-0.730222728012084	ENSSSCT00000023556	XLOC_004047	ENSSSCG00000029502	11:84724790-84745518
106	TCONS_00006291	-0.746217603338399	ENSSSCT00000021497	XLOC_004254	ssc-mir-19b-1	11:66610592-66614005
107	TCONS_00006291	-0.748762904463753	ENSSSCT00000036347	XLOC_004551	TRIM47	12:5492046-5496625
108	TCONS_00006291	-0.714616390178398	ENSSSCT00000018811	XLOC_004614	ERN1	12:14918933-14955053
109	TCONS_00006291	-0.764051853177178	ENSSSCT00000012832	XLOC_006495	ENSSSCG00000011722	13:101331269-101357015
110	TCONS_00006291	-0.770010301922206	ENSSSCT00000020749	XLOC_007704	ssc-mir-155	13:199061484-199063484
111	TCONS_00006291	-0.71006392882665	ENSSSCT00000010569	XLOC_008171	SLC25A37	14:8517482-8698488
112	TCONS_00006291	-0.703087555299462	ENSSSCT00000010969	XLOC_008417	SLC35E4	14:50631157-50637823
113	TCONS_00006291	-0.710060139587117	ENSSSCT00000010982	XLOC_008425	LIMK2	14:51094918-51150843
114	TCONS_00006291	-0.712439127082405	ENSSSCT00000010515	XLOC_008939	ROR2	14:3602531-3834903
115	TCONS_00006291	-0.759055524245321	ENSSSCT00000033889	XLOC_009677	ADAM8	14:153183563-153194302
116	TCONS_00006291	-0.732480588253152	ENSSSCT00000023756	XLOC_010350	IRS1	15:142085140-142150922
117	TCONS_00006291	-0.740966520760634	ENSSSCT00000027524	XLOC_010472	ZEB2	15:7946300-7980509
118	TCONS_00006291	-0.727759389971698	ENSSSCT00000026451	XLOC_010618	PPP1R3B	15:63426229-63437375
119	TCONS_00006291	-0.703259630259678	ENSSSCT00000018503	XLOC_011658	ENSSSCG00000016992	16:55909689-55930862
120	TCONS_00006291	-0.762603468093011	ENSSSCT00000027193	XLOC_011929	RASSF2	17:14563016-14588375
121	TCONS_00006291	-0.77942141745923	ENSSSCT00000007738	XLOC_012363	JAG1	17:22065795-22104526
122	TCONS_00006291	-0.701616242437552	ENSSSCT00000021418	XLOC_014099	ssc-mir-23a	2:65581548-65583662
123	TCONS_00006291	-0.7147316841526	ENSSSCT00000014838	XLOC_015414	LRRC8E	2:71709691-71718607
124	TCONS_00006291	-0.747353115142769	ENSSSCT00000022905	XLOC_016512	TMEM186	3:34602868-34624761
125	TCONS_00006291	-0.722923313313832	ENSSSCT00000009142	XLOC_017699	ENSSSCG00000008348	3:77408776-77439119
126	TCONS_00006291	-0.714531172589551	ENSSSCT00000034549	XLOC_018330	FAM84B	4:13883526-13889562
127	TCONS_00006291	-0.702162897820585	ENSSSCT00000007366	XLOC_018824	TBX15	4:111987660-112036784
128	TCONS_00006291	-0.733767279397093	ENSSSCT00000000509	XLOC_020219	ENSSSCG00000000471	5:33375355-33519416
129	TCONS_00006291	-0.740379300509648	ENSSSCT00000000572	XLOC_020264	FGD4	5:44866168-45014262
130	TCONS_00006291	-0.74698805376179	ENSSSCT00000002983	XLOC_021471	GAN	6:7456447-7524862
131	TCONS_00006291	-0.713099406519365	ENSSSCT00000004211	XLOC_022454	PDE4B	6:134870515-134915661
132	TCONS_00006291	-0.748313659638191	ENSSSCT00000028743	XLOC_022788	TSHZ3	6:36786208-36791343
133	TCONS_00006291	-0.76480324071466	ENSSSCT00000003410	XLOC_022937	LYPD5	6:46468153-46470858
134	TCONS_00006291	-0.714188573514032	ENSSSCT00000004166	XLOC_023529	PTGFR	6:124884636-124933087
135	TCONS_00006291	-0.706842375803731	ENSSSCT00000009936	XLOC_026413	JADE1	8:102990692-103053901
136	TCONS_00006291	-0.760850843370302	ENSSSCT00000010080	XLOC_026525	GPRIN3	8:139330438-139341805
137	TCONS_00006291	-0.704438672240898	ENSSSCT00000016857	XLOC_027937	ENSSSCG00000015474	9:125188691-125238329
138	TCONS_00006291	-0.753463877219409	ENSSSCT00000016190	XLOC_028241	PGM2L1	9:9526698-9601058
139	TCONS_00006291	-0.730520706193312	ENSSSCT00000022338	XLOC_028867	TRAF5	9:144806835-144936784
140	TCONS_00006291	-0.752328134514943	ENSSSCT00000032511	XLOC_029873	FIBIN	GL893210.2:67730-71005
141	TCONS_00006291	-0.726282925503934	ENSSSCT00000024829	XLOC_031286	ST6GAL1	GL894735.1:3890-44771
142	TCONS_00006291	-0.74408114412238	ENSSSCT00000027259	XLOC_031408	ENSSSCG00000030141	GL894924.2:244-5272
143	TCONS_00006291	-0.71612217841783	ENSSSCT00000027071	XLOC_032075	EVA1A	GL896025.2:7821-9500
144	TCONS_00006291	-0.727331167671784	ENSSSCT00000032159	XLOC_034039	ENSSSCG00000022088	X:49192224-49210830
145	TCONS_00007818	-0.729765295467704	ENSSSCT00000005413	XLOC_000639	CCBE1	1:178904753-179134630
146	TCONS_00007818	-0.700755951172598	ENSSSCT00000005996	XLOC_001032	ENSSSCG00000005451	1:281510942-281953103
147	TCONS_00007818	-0.735532164902654	ENSSSCT00000011175	XLOC_009316	FAM13C	14:67475913-67628005
148	TCONS_00007818	-0.705033900264737	ENSSSCT00000015641	XLOC_014581	TGFBI	2:143856229-143907415
149	TCONS_00007818	-0.775601871292516	ENSSSCT00000022635	XLOC_029597	PLK1	GL892917.1:19025-29566
150	TCONS_00008517	-0.746748234291885	ENSSSCT00000010336	XLOC_004188	TNFSF11	11:25117323-25154869
151	TCONS_00008517	-0.718562663048487	ENSSSCT00000012924	XLOC_006631	TPRG1	13:135947772-136055571
152	TCONS_00008517	-0.741425089995973	ENSSSCT00000035225	XLOC_010658	DPP4	15:76152458-76235601
153	TCONS_00008517	-0.711109738761883	ENSSSCT00000030337	XLOC_017565	IL1R2	3:54900739-54919900
154	TCONS_00008517	-0.751798498482807	ENSSSCT00000007145	XLOC_018709	THBS3	4:103395529-103406728
155	TCONS_00016901	-0.774121031615294	ENSSSCT00000025684	XLOC_000725	PTGER2	1:202267520-202282611
156	TCONS_00016901	-0.709454483993064	ENSSSCT00000023556	XLOC_004047	ENSSSCG00000029502	11:84724790-84745518
157	TCONS_00016901	-0.765649634795174	ENSSSCT00000036347	XLOC_004551	TRIM47	12:5492046-5496625
158	TCONS_00016901	-0.716325455020587	ENSSSCT00000030689	XLOC_006099	STAC	13:23304678-23429463
159	TCONS_00016901	-0.733788501128306	ENSSSCT00000020749	XLOC_007704	ssc-mir-155	13:199061484-199063484
160	TCONS_00016901	-0.72332899084614	ENSSSCT00000013218	XLOC_007784	PRDM15	13:215498994-215544161
161	TCONS_00016901	-0.74660696294004	ENSSSCT00000033889	XLOC_009677	ADAM8	14:153183563-153194302
162	TCONS_00016901	-0.703654078090146	ENSSSCT00000023756	XLOC_010350	IRS1	15:142085140-142150922
163	TCONS_00016901	-0.7036485021147	ENSSSCT00000026296	XLOC_010688	ENSSSCG00000029042	15:84798247-84823208
164	TCONS_00016901	-0.736086913096717	ENSSSCT00000027193	XLOC_011929	RASSF2	17:14563016-14588375
165	TCONS_00016901	-0.772582126347579	ENSSSCT00000022257	XLOC_012327	GINS4	17:12084300-12096481
166	TCONS_00016901	-0.739722411316463	ENSSSCT00000018143	XLOC_013303	NPSR1	18:42772919-42889491
167	TCONS_00016901	-0.721808046989066	ENSSSCT00000009065	XLOC_016788	ENSSSCG00000008277	3:71865601-71868303
168	TCONS_00016901	-0.804445066967712	ENSSSCT00000009142	XLOC_017699	ENSSSCG00000008348	3:77408776-77439119
169	TCONS_00016901	-0.709396170149534	ENSSSCT00000034549	XLOC_018330	FAM84B	4:13883526-13889562
170	TCONS_00016901	-0.71374883657948	ENSSSCT00000000572	XLOC_020264	FGD4	5:44866168-45014262
171	TCONS_00016901	-0.756131045291682	ENSSSCT00000004091	XLOC_022355	MYOM1	6:96478192-96620109
172	TCONS_00016901	-0.727066888170639	ENSSSCT00000001655	XLOC_025204	FAM83B	7:30525183-30609994
173	TCONS_00016901	-0.741889976251477	ENSSSCT00000010080	XLOC_026525	GPRIN3	8:139330438-139341805
174	TCONS_00016901	-0.707861663088938	ENSSSCT00000024271	XLOC_026937	ENSSSCG00000022476	8:96661507-96662026
175	TCONS_00016901	-0.714305837264483	ENSSSCT00000020353	XLOC_028762	ssc-mir-214	9:126099155-126105348
176	TCONS_00016901	-0.710026869000327	ENSSSCT00000017231	XLOC_030173	RAB11FIP1	GL893552.1:487-32206
177	TCONS_00016901	-0.771439972205324	ENSSSCT00000032159	XLOC_034039	ENSSSCG00000022088	X:49192224-49210830
178	TCONS_00020891	-0.727983906926082	ENSSSCT00000036499	XLOC_000255	CD24	1:82268186-82273300
179	TCONS_00020891	-0.713128763056396	ENSSSCT00000024465	XLOC_001722	ENSSSCG00000023356	1:126147026-126174530
180	TCONS_00020891	-0.812848743920605	ENSSSCT00000005763	XLOC_002158	VLDLR	1:244998901-245033549
181	TCONS_00020891	-0.751299141524516	ENSSSCT00000025026	XLOC_006624	MASP1	13:134262864-134366055
182	TCONS_00020891	-0.732993895883608	ENSSSCT00000010570	XLOC_008969	STC1	14:8804046-8816800
183	TCONS_00020891	-0.757380152681387	ENSSSCT00000010570	XLOC_008969	STC1	14:8804046-8816800
184	TCONS_00020891	-0.732752423749572	ENSSSCT00000017171	XLOC_010547	VEGFC	15:44730991-44773390
185	TCONS_00020891	-0.703566421087536	ENSSSCT00000028799	XLOC_010972	COL6A3	15:151450262-151542789
186	TCONS_00020891	-0.72530459870105	ENSSSCT00000006948	XLOC_019286	UAP1	4:95738812-95773271
187	TCONS_00020891	-0.729704181581547	ENSSSCT00000000314	XLOC_020787	ITGA5	5:20441483-20469954
188	TCONS_00020891	-0.705472524903479	ENSSSCT00000002388	XLOC_025599	PNP	7:83454636-83462636
189	TCONS_00020891	-0.704302588109012	ENSSSCT00000028316	XLOC_028571	SLC41A1	9:72739713-72766126
190	TCONS_00020891	-0.751065236047882	ENSSSCT00000033720	XLOC_034358	FHL1	X:127232156-127289992
191	TCONS_00030731	-0.724835884985604	ENSSSCT00000006067	XLOC_002348	STOM	1:293510863-293528679
192	TCONS_00030731	-0.738565739104806	ENSSSCT00000012981	XLOC_007545	MYLK	13:146205267-146232577
193	TCONS_00030731	-0.714215238989602	ENSSSCT00000028752	XLOC_008510	ENSSSCG00000026819	14:59336239-59454745
194	TCONS_00030731	-0.754062509272957	ENSSSCT00000030805	XLOC_009158	ENSSSCG00000023380	14:44761390-44767993
195	TCONS_00030731	-0.736054981419859	ENSSSCT00000011114	XLOC_009269	ENSSSCG00000010150	14:59148575-59328972
196	TCONS_00030731	-0.772965535754502	ENSSSCT00000028507	XLOC_010706	WIPF1	15:89758273-89931825
197	TCONS_00030731	-0.71622205813112	ENSSSCT00000018610	XLOC_011451	GPX3	16:78282293-78290916
198	TCONS_00030731	-0.700231808499924	ENSSSCT00000018168	XLOC_013327	CHN2	18:47594678-47917369
199	TCONS_00030731	-0.747903753548931	ENSSSCT00000024733	XLOC_017233	ENSSSCG00000024045	3:11676066-11759966
200	TCONS_00030731	-0.777874116377044	ENSSSCT00000008629	XLOC_017356	ABCC1	3:29068052-29172715
201	TCONS_00030731	-0.734884740864657	ENSSSCT00000029184	XLOC_017655	ENSSSCG00000024965	3:72035487-72039770
202	TCONS_00030731	-0.77042863149307	ENSSSCT00000000798	XLOC_021064	TSPAN9	5:69219129-69394433
203	TCONS_00030731	-0.709017060224371	ENSSSCT00000025147	XLOC_025023	ENSSSCG00000021411	7:22044566-22054485
204	TCONS_00030731	-0.824931162398565	ENSSSCT00000009597	XLOC_026684	RELL1	8:30531408-30569474
205	TCONS_00030731	-0.771624409141894	ENSSSCT00000035845	XLOC_028832	FAM129A	9:138452112-138732460
206	TCONS_00031035	-0.700394269276704	ENSSSCT00000005129	XLOC_000439	HDC	1:135147937-135167736
207	TCONS_00031035	-0.765075685728886	ENSSSCT00000005166	XLOC_001770	SORD	1:141257111-141301015
208	TCONS_00031035	-0.776711788381544	ENSSSCT00000012260	XLOC_006052	GALNT15	13:3520406-3561252
209	TCONS_00031035	-0.765284715034523	ENSSSCT00000012260	XLOC_006052	GALNT15	13:3520406-3561252
210	TCONS_00031035	-0.774863103168308	ENSSSCT00000012924	XLOC_006631	TPRG1	13:135947772-136055571
211	TCONS_00031035	-0.747565392641543	ENSSSCT00000012492	XLOC_007104	CACNA2D2	13:36023004-36166638
212	TCONS_00031035	-0.743927188363578	ENSSSCT00000010889	XLOC_009152	ACACB	14:44153446-44271216
213	TCONS_00031035	-0.732869529997365	ENSSSCT00000033889	XLOC_009677	ADAM8	14:153183563-153194302
214	TCONS_00031035	-0.715395177953925	ENSSSCT00000036390	XLOC_010660	FAP	15:76322711-76394187
215	TCONS_00031035	-0.732325142059191	ENSSSCT00000017457	XLOC_010747	TFPI	15:102535230-102600046
216	TCONS_00031035	-0.711308656318132	ENSSSCT00000017457	XLOC_010747	TFPI	15:102535230-102600046
217	TCONS_00031035	-0.731505273501027	ENSSSCT00000017562	XLOC_010824	GPR1	15:121013990-121075135
218	TCONS_00031035	-0.705008500492083	ENSSSCT00000027193	XLOC_011929	RASSF2	17:14563016-14588375
219	TCONS_00031035	-0.717521459607728	ENSSSCT00000007738	XLOC_012363	JAG1	17:22065795-22104526
220	TCONS_00031035	-0.818554989097009	ENSSSCT00000018143	XLOC_013303	NPSR1	18:42772919-42889491
221	TCONS_00031035	-0.732768661509278	ENSSSCT00000018143	XLOC_013303	NPSR1	18:42772919-42889491
222	TCONS_00031035	-0.753691023733375	ENSSSCT00000014533	XLOC_013851	LMO2	2:29411331-29422818
223	TCONS_00031035	-0.799030338717815	ENSSSCT00000015539	XLOC_014500	LVRN	2:125024899-125100509
224	TCONS_00031035	-0.774807701859296	ENSSSCT00000014365	XLOC_014973	DTX4	2:11812107-11850646
225	TCONS_00031035	-0.725238448562633	ENSSSCT00000032231	XLOC_016450	ENSSSCG00000026077	3:22202580-22224225
226	TCONS_00031035	-0.702836034960426	ENSSSCT00000030337	XLOC_017565	IL1R2	3:54900739-54919900
227	TCONS_00031035	-0.741503758952433	ENSSSCT00000009142	XLOC_017699	ENSSSCG00000008348	3:77408776-77439119
228	TCONS_00031035	-0.809891428642445	ENSSSCT00000006892	XLOC_018566	F5	4:89027935-89109573
229	TCONS_00031035	-0.732569704104128	ENSSSCT00000000958	XLOC_020493	NR1H4	5:87754892-87829118
230	TCONS_00031035	-0.752982979290543	ENSSSCT00000000994	XLOC_021176	SOCS2	5:93712448-93718752
231	TCONS_00031035	-0.800467210147252	ENSSSCT00000004091	XLOC_022355	MYOM1	6:96478192-96620109
232	TCONS_00031035	-0.724775707439606	ENSSSCT00000028743	XLOC_022788	TSHZ3	6:36786208-36791343
233	TCONS_00031035	-0.70398650031154	ENSSSCT00000003410	XLOC_022937	LYPD5	6:46468153-46470858
234	TCONS_00031035	-0.816234479728738	ENSSSCT00000001899	XLOC_024419	SLC29A1	7:45091211-45104205
235	TCONS_00031035	-0.700609327445792	ENSSSCT00000001684	XLOC_025225	PHF1	7:34375136-34380476
236	TCONS_00031035	-0.77319632027791	ENSSSCT00000035269	XLOC_025714	TGFB3	7:105178632-105301088
237	TCONS_00031035	-0.701545476758797	ENSSSCT00000010080	XLOC_026525	GPRIN3	8:139330438-139341805
238	TCONS_00031035	-0.701238468536041	ENSSSCT00000009781	XLOC_026822	ENSSSCG00000008933	8:70281491-70285804
239	TCONS_00031035	-0.795979577079158	ENSSSCT00000016773	XLOC_028690	ENSSSCG00000015398	9:106416176-106654957
240	TCONS_00031035	-0.739597115389063	ENSSSCT00000029565	XLOC_029169	NR4A1	GL892233.1:20-1787
241	TCONS_00031035	-0.767950104025477	ENSSSCT00000031199	XLOC_029366	SASH1	GL892553.2:66377-160429
242	TCONS_00031035	-0.863094707437814	ENSSSCT00000022578	XLOC_029868	ENSSSCG00000023745	GL893207.1:106-20936
243	TCONS_00031035	-0.793491360795323	ENSSSCT00000015478	XLOC_031884	PCSK1	GL895717.1:69561-112772
244	TCONS_00031038	-0.707542414662883	ENSSSCT00000012924	XLOC_006631	TPRG1	13:135947772-136055571
245	TCONS_00031038	-0.741980990076283	ENSSSCT00000012492	XLOC_007104	CACNA2D2	13:36023004-36166638
246	TCONS_00031038	-0.710529148599141	ENSSSCT00000024033	XLOC_007504	CLDN1	13:136969583-136987547
247	TCONS_00031038	-0.704346431209302	ENSSSCT00000032231	XLOC_016450	ENSSSCG00000026077	3:22202580-22224225
248	TCONS_00031038	-0.761918701927928	ENSSSCT00000001899	XLOC_024419	SLC29A1	7:45091211-45104205
249	TCONS_00031038	-0.735000872093053	ENSSSCT00000022578	XLOC_029868	ENSSSCG00000023745	GL893207.1:106-20936
250	TCONS_00034713	-0.78623435142926	ENSSSCT00000025684	XLOC_000725	PTGER2	1:202267520-202282611
251	TCONS_00034713	-0.719748090537841	ENSSSCT00000005166	XLOC_001770	SORD	1:141257111-141301015
252	TCONS_00034713	-0.727972384917294	ENSSSCT00000023556	XLOC_004047	ENSSSCG00000029502	11:84724790-84745518
253	TCONS_00034713	-0.711231877534623	ENSSSCT00000021497	XLOC_004254	ssc-mir-19b-1	11:66610592-66614005
254	TCONS_00034713	-0.710382647712862	ENSSSCT00000010453	XLOC_004300	EFNB2	11:81561757-81610206
255	TCONS_00034713	-0.742381709501843	ENSSSCT00000036347	XLOC_004551	TRIM47	12:5492046-5496625
256	TCONS_00034713	-0.773903126028689	ENSSSCT00000030689	XLOC_006099	STAC	13:23304678-23429463
257	TCONS_00034713	-0.702207531144126	ENSSSCT00000012837	XLOC_006509	PTX3	13:105238632-105486983
258	TCONS_00034713	-0.726200688971816	ENSSSCT00000024033	XLOC_007504	CLDN1	13:136969583-136987547
259	TCONS_00034713	-0.76762594454726	ENSSSCT00000020749	XLOC_007704	ssc-mir-155	13:199061484-199063484
260	TCONS_00034713	-0.714814352909229	ENSSSCT00000013218	XLOC_007784	PRDM15	13:215498994-215544161
261	TCONS_00034713	-0.725260617276713	ENSSSCT00000010969	XLOC_008417	SLC35E4	14:50631157-50637823
262	TCONS_00034713	-0.79739800636285	ENSSSCT00000033889	XLOC_009677	ADAM8	14:153183563-153194302
263	TCONS_00034713	-0.727225642188564	ENSSSCT00000026296	XLOC_010688	ENSSSCG00000029042	15:84798247-84823208
264	TCONS_00034713	-0.71029227259786	ENSSSCT00000018501	XLOC_011374	DUSP1	16:55768392-55771547
265	TCONS_00034713	-0.797331822668868	ENSSSCT00000022257	XLOC_012327	GINS4	17:12084300-12096481
266	TCONS_00034713	-0.729115264160207	ENSSSCT00000007738	XLOC_012363	JAG1	17:22065795-22104526
267	TCONS_00034713	-0.740399003408175	ENSSSCT00000018143	XLOC_013303	NPSR1	18:42772919-42889491
268	TCONS_00034713	-0.770733207045313	ENSSSCT00000018143	XLOC_013303	NPSR1	18:42772919-42889491
269	TCONS_00034713	-0.711910489325544	ENSSSCT00000022905	XLOC_016512	TMEM186	3:34602868-34624761
270	TCONS_00034713	-0.722184851562559	ENSSSCT00000009065	XLOC_016788	ENSSSCG00000008277	3:71865601-71868303
271	TCONS_00034713	-0.800714491778216	ENSSSCT00000009142	XLOC_017699	ENSSSCG00000008348	3:77408776-77439119
272	TCONS_00034713	-0.725159541013121	ENSSSCT00000034549	XLOC_018330	FAM84B	4:13883526-13889562
273	TCONS_00034713	-0.782884004625313	ENSSSCT00000006755	XLOC_018476	IL7	4:62889105-62949247
274	TCONS_00034713	-0.722588669118044	ENSSSCT00000000572	XLOC_020264	FGD4	5:44866168-45014262
275	TCONS_00034713	-0.716408384358268	ENSSSCT00000001047	XLOC_020565	DYRK2	5:110119379-110125622
276	TCONS_00034713	-0.727932013706993	ENSSSCT00000002983	XLOC_021471	GAN	6:7456447-7524862
277	TCONS_00034713	-0.731111272213554	ENSSSCT00000004091	XLOC_022355	MYOM1	6:96478192-96620109
278	TCONS_00034713	-0.736095918841018	ENSSSCT00000003410	XLOC_022937	LYPD5	6:46468153-46470858
279	TCONS_00034713	-0.721658930367531	ENSSSCT00000004333	XLOC_023645	TOE1	6:153280216-153413547
280	TCONS_00034713	-0.729240907240517	ENSSSCT00000001899	XLOC_024419	SLC29A1	7:45091211-45104205
281	TCONS_00034713	-0.758116917544459	ENSSSCT00000010080	XLOC_026525	GPRIN3	8:139330438-139341805
282	TCONS_00034713	-0.709025964247283	ENSSSCT00000022514	XLOC_027297	RRP8	9:3810354-3821628
283	TCONS_00034713	-0.715597434085383	ENSSSCT00000020819	XLOC_027851	SNORD93	9:101041284-101044195
284	TCONS_00034713	-0.74347929286516	ENSSSCT00000016349	XLOC_028355	MMP3	9:37393982-37401150
285	TCONS_00034713	-0.731229997936944	ENSSSCT00000016605	XLOC_028528	ARHGAP32	9:61997168-62346805
286	TCONS_00034713	-0.758575478082466	ENSSSCT00000029565	XLOC_029169	NR4A1	GL892233.1:20-1787
287	TCONS_00034713	-0.734766696023305	ENSSSCT00000022578	XLOC_029868	ENSSSCG00000023745	GL893207.1:106-20936
288	TCONS_00034713	-0.719010994406911	ENSSSCT00000027071	XLOC_032075	EVA1A	GL896025.2:7821-9500
289	TCONS_00034978	-0.705824569113253	ENSSSCT00000004493	XLOC_000053	ARID1B	1:11849083-11894261
290	TCONS_00034978	-0.708898103558517	ENSSSCT00000005129	XLOC_000439	HDC	1:135147937-135167736
291	TCONS_00034978	-0.704630018141523	ENSSSCT00000025684	XLOC_000725	PTGER2	1:202267520-202282611
292	TCONS_00034978	-0.722308425307774	ENSSSCT00000005975	XLOC_001020	ENSSSCG00000005431	1:278058493-278100676
293	TCONS_00034978	-0.727594050694082	ENSSSCT00000004443	XLOC_001302	MLLT4	1:2720170-2839604
294	TCONS_00034978	-0.809548958178945	ENSSSCT00000005541	XLOC_002023	TRIM9	1:201010806-201116504
295	TCONS_00034978	-0.708487134267535	ENSSSCT00000023556	XLOC_004047	ENSSSCG00000029502	11:84724790-84745518
296	TCONS_00034978	-0.715789650572167	ENSSSCT00000036347	XLOC_004551	TRIM47	12:5492046-5496625
297	TCONS_00034978	-0.710391276569324	ENSSSCT00000019446	XLOC_005659	NCBP3	12:51813980-51850711
298	TCONS_00034978	-0.791346946190751	ENSSSCT00000012274	XLOC_006925	ZNF385D	13:9483096-9815818
299	TCONS_00034978	-0.70493083539987	ENSSSCT00000027665	XLOC_007320	DZIP1L	13:86560659-86599606
300	TCONS_00034978	-0.738699105968687	ENSSSCT00000010889	XLOC_009152	ACACB	14:44153446-44271216
301	TCONS_00034978	-0.780718831073803	ENSSSCT00000027373	XLOC_010144	OSBPL6	15:93535479-93635137
302	TCONS_00034978	-0.72906569673806	ENSSSCT00000026296	XLOC_010688	ENSSSCG00000029042	15:84798247-84823208
303	TCONS_00034978	-0.749535493428147	ENSSSCT00000017457	XLOC_010747	TFPI	15:102535230-102600046
304	TCONS_00034978	-0.768758552436876	ENSSSCT00000017562	XLOC_010824	GPR1	15:121013990-121075135
305	TCONS_00034978	-0.730122559285124	ENSSSCT00000018351	XLOC_011280	OSMR	16:25288724-25349075
306	TCONS_00034978	-0.801027398629573	ENSSSCT00000018503	XLOC_011658	ENSSSCG00000016992	16:55909689-55930862
307	TCONS_00034978	-0.753452432252102	ENSSSCT00000027193	XLOC_011929	RASSF2	17:14563016-14588375
308	TCONS_00034978	-0.742284504204596	ENSSSCT00000007738	XLOC_012363	JAG1	17:22065795-22104526
309	TCONS_00034978	-0.727653136343955	ENSSSCT00000018143	XLOC_013303	NPSR1	18:42772919-42889491
310	TCONS_00034978	-0.771670518995551	ENSSSCT00000018143	XLOC_013303	NPSR1	18:42772919-42889491
311	TCONS_00034978	-0.704449873066479	ENSSSCT00000008967	XLOC_016716	MGAT4A	3:58112126-58219663
312	TCONS_00034978	-0.761954961135161	ENSSSCT00000009238	XLOC_017768	SOCS5	3:99863160-99940193
313	TCONS_00034978	-0.700477530797166	ENSSSCT00000000509	XLOC_020219	ENSSSCG00000000471	5:33375355-33519416
314	TCONS_00034978	-0.745247937717582	ENSSSCT00000000994	XLOC_021176	SOCS2	5:93712448-93718752
315	TCONS_00034978	-0.718166974830666	ENSSSCT00000004091	XLOC_022355	MYOM1	6:96478192-96620109
316	TCONS_00034978	-0.7423038806566	ENSSSCT00000004166	XLOC_023529	PTGFR	6:124884636-124933087
317	TCONS_00034978	-0.784831804701992	ENSSSCT00000001684	XLOC_025225	PHF1	7:34375136-34380476
318	TCONS_00034978	-0.715640330912704	ENSSSCT00000035269	XLOC_025714	TGFB3	7:105178632-105301088
319	TCONS_00034978	-0.704962493467139	ENSSSCT00000009936	XLOC_026413	JADE1	8:102990692-103053901
320	TCONS_00034978	-0.728211165269996	ENSSSCT00000010080	XLOC_026525	GPRIN3	8:139330438-139341805
321	TCONS_00034978	-0.774688084122352	ENSSSCT00000016857	XLOC_027937	ENSSSCG00000015474	9:125188691-125238329
322	TCONS_00034978	-0.757272425508045	ENSSSCT00000016190	XLOC_028241	PGM2L1	9:9526698-9601058
323	TCONS_00034978	-0.701589423388785	ENSSSCT00000020353	XLOC_028762	ssc-mir-214	9:126099155-126105348
324	TCONS_00034978	-0.795752305314359	ENSSSCT00000022338	XLOC_028867	TRAF5	9:144806835-144936784
325	TCONS_00034978	-0.705182001058292	ENSSSCT00000031199	XLOC_029366	SASH1	GL892553.2:66377-160429
326	TCONS_00034978	-0.840021811450784	ENSSSCT00000032511	XLOC_029873	FIBIN	GL893210.2:67730-71005
327	TCONS_00034978	-0.706841631349926	ENSSSCT00000027259	XLOC_031408	ENSSSCG00000030141	GL894924.2:244-5272
328	TCONS_00034978	-0.725397869980214	ENSSSCT00000030979	XLOC_032802	GPRC5A	GL896435.1:4687-9401
329	TCONS_00038918	-0.73006989824233	ENSSSCT00000004500	XLOC_000057	CNKSR3	1:14406885-14451537
330	TCONS_00038918	-0.728248251277344	ENSSSCT00000004617	XLOC_000126	SLC18B1	1:34441978-34475867
331	TCONS_00038918	-0.734697202844072	ENSSSCT00000005812	XLOC_000918	GCNT1	1:256219516-256224463
332	TCONS_00038918	-0.813993499293185	ENSSSCT00000005834	XLOC_000932	DNAJB5	1:263316066-263325100
333	TCONS_00038918	-0.763461413341865	ENSSSCT00000006054	XLOC_001063	ENSSSCG00000005505	1:292326415-292579581
334	TCONS_00038918	-0.715290807296551	ENSSSCT00000006084	XLOC_001079	PTGS1	1:294753784-294780705
335	TCONS_00038918	-0.733350124715903	ENSSSCT00000004478	XLOC_001317	WTAP	1:9419859-9447644
336	TCONS_00038918	-0.741197885539297	ENSSSCT00000004580	XLOC_001392	HECA	1:28516797-28541884
337	TCONS_00038918	-0.740001309202158	ENSSSCT00000004808	XLOC_001547	USP45	1:75064325-75131476
338	TCONS_00038918	-0.72004902143756	ENSSSCT00000005298	XLOC_001861	ZNF770	1:152186163-152195073
339	TCONS_00038918	-0.715353750379808	ENSSSCT00000022347	XLOC_001942	PMAIP1	1:178852052-178857437
340	TCONS_00038918	-0.783285050547727	ENSSSCT00000005828	XLOC_002198	ENSSSCG00000005291	1:261797098-261898881
341	TCONS_00038918	-0.741017901490353	ENSSSCT00000005828	XLOC_002198	ENSSSCG00000005291	1:261797098-261898881
342	TCONS_00038918	-0.756691331604961	ENSSSCT00000006349	XLOC_002489	RBFA	1:310066449-310084481
343	TCONS_00038918	-0.72756573323204	ENSSSCT00000012170	XLOC_003234	USP6NL	10:65994860-66202045
344	TCONS_00038918	-0.703552048287485	ENSSSCT00000012185	XLOC_003243	PFKFB3	10:70831451-70857739
345	TCONS_00038918	-0.701861595480802	ENSSSCT00000027170	XLOC_003870	ENSSSCG00000024635	11:12264416-12281396
346	TCONS_00038918	-0.791605951793792	ENSSSCT00000010254	XLOC_004133	SMAD9	11:12649641-12713009
347	TCONS_00038918	-0.713740271196472	ENSSSCT00000021497	XLOC_004254	ssc-mir-19b-1	11:66610592-66614005
348	TCONS_00038918	-0.737767084975506	ENSSSCT00000010449	XLOC_004294	ENSSSCG00000009531	11:78369078-78376539
349	TCONS_00038918	-0.746105833896266	ENSSSCT00000018809	XLOC_004611	PECAM1	12:14660874-14717259
350	TCONS_00038918	-0.764628366229373	ENSSSCT00000018811	XLOC_004614	ERN1	12:14918933-14955053
351	TCONS_00038918	-0.709358696594647	ENSSSCT00000019252	XLOC_004891	GGNBP2	12:39693860-39730311
352	TCONS_00038918	-0.707451897589408	ENSSSCT00000019072	XLOC_005398	OSBPL7	12:23930648-23952278
353	TCONS_00038918	-0.726347129767165	ENSSSCT00000019321	XLOC_005570	WSB1	12:45667629-45686891
354	TCONS_00038918	-0.772703860548073	ENSSSCT00000019446	XLOC_005659	NCBP3	12:51813980-51850711
355	TCONS_00038918	-0.73875329783274	ENSSSCT00000019502	XLOC_005696	MED11	12:54264905-54271543
356	TCONS_00038918	-0.725799348979033	ENSSSCT00000030689	XLOC_006099	STAC	13:23304678-23429463
357	TCONS_00038918	-0.742541255044923	ENSSSCT00000012624	XLOC_006327	BHLHE40	13:67832082-67837586
358	TCONS_00038918	-0.797018068259454	ENSSSCT00000024187	XLOC_006434	NCK1	13:85560059-85582169
359	TCONS_00038918	-0.751159174531038	ENSSSCT00000023649	XLOC_006473	CHST2	13:91594732-91597797
360	TCONS_00038918	-0.769829865684061	ENSSSCT00000012832	XLOC_006495	ENSSSCG00000011722	13:101331269-101357015
361	TCONS_00038918	-0.714973152340905	ENSSSCT00000012887	XLOC_006584	KLHL24	13:131001704-131044991
362	TCONS_00038918	-0.787181207336966	ENSSSCT00000022933	XLOC_006736	PVRL3	13:158523708-158604599
363	TCONS_00038918	-0.801576284344579	ENSSSCT00000030240	XLOC_007020	ENSSSCG00000028643	13:31719694-31946012
364	TCONS_00038918	-0.760960550105205	ENSSSCT00000012510	XLOC_007120	DUSP7	13:37396091-37403141
365	TCONS_00038918	-0.782698812187476	ENSSSCT00000022793	XLOC_007196	FOXP1	13:57861323-58095391
366	TCONS_00038918	-0.814475073055369	ENSSSCT00000010537	XLOC_008156	FAM160B2	14:6793052-6812635
367	TCONS_00038918	-0.785528123274619	ENSSSCT00000010569	XLOC_008171	SLC25A37	14:8517482-8698488
368	TCONS_00038918	-0.706734247360774	ENSSSCT00000010969	XLOC_008417	SLC35E4	14:50631157-50637823
369	TCONS_00038918	-0.74220879618275	ENSSSCT00000010982	XLOC_008425	LIMK2	14:51094918-51150843
370	TCONS_00038918	-0.70211859380678	ENSSSCT00000011440	XLOC_008699	IFIT5	14:110240635-110253888
371	TCONS_00038918	-0.816131983440448	ENSSSCT00000011580	XLOC_008791	TRIM8	14:123491889-123506692
372	TCONS_00038918	-0.763233674435798	ENSSSCT00000010515	XLOC_008939	ROR2	14:3602531-3834903
373	TCONS_00038918	-0.759132141725344	ENSSSCT00000010595	XLOC_008979	TRIM35	14:12210061-12233228
374	TCONS_00038918	-0.715182328663355	ENSSSCT00000010680	XLOC_009028	PUS1	14:24852145-24870014
375	TCONS_00038918	-0.722702298896609	ENSSSCT00000011529	XLOC_009531	SLC25A28	14:120241401-120251848
376	TCONS_00038918	-0.769165723377525	ENSSSCT00000011543	XLOC_009540	BLOC1S2	14:120892802-120900535
377	TCONS_00038918	-0.797346733534472	ENSSSCT00000017258	XLOC_010030	DUSP4	15:62904055-62923416
378	TCONS_00038918	-0.739447131685011	ENSSSCT00000017712	XLOC_010361	ENSSSCG00000016266	15:145171297-145263529
379	TCONS_00038918	-0.762377301897841	ENSSSCT00000026575	XLOC_010375	ENSSSCG00000022177	15:146381890-146599926
380	TCONS_00038918	-0.738078794256812	ENSSSCT00000027524	XLOC_010472	ZEB2	15:7946300-7980509
381	TCONS_00038918	-0.823992203525428	ENSSSCT00000017183	XLOC_010555	IRF2	15:52135047-52233016
382	TCONS_00038918	-0.793405799343482	ENSSSCT00000017206	XLOC_010569	TLR3	15:53839175-53852632
383	TCONS_00038918	-0.790268568656159	ENSSSCT00000017258	XLOC_010616	DUSP4	15:62904055-62923416
384	TCONS_00038918	-0.748566277776679	ENSSSCT00000026451	XLOC_010618	PPP1R3B	15:63426229-63437375
385	TCONS_00038918	-0.783130826747689	ENSSSCT00000031970	XLOC_010826	KLF7	15:121838759-121892429
386	TCONS_00038918	-0.819258010935755	ENSSSCT00000018331	XLOC_011529	NADK2	16:22523648-22574284
387	TCONS_00038918	-0.705569361971851	ENSSSCT00000007907	XLOC_012067	ID1	17:40187155-40188384
388	TCONS_00038918	-0.768892961581539	ENSSSCT00000007949	XLOC_012479	CDK5RAP1	17:41826638-41861513
389	TCONS_00038918	-0.749152259794029	ENSSSCT00000008006	XLOC_012513	ENSSSCG00000026071	17:45160727-45165060
390	TCONS_00038918	-0.730522546122561	ENSSSCT00000023621	XLOC_012580	ELMO2	17:54169963-54288116
391	TCONS_00038918	-0.778987185331651	ENSSSCT00000014155	XLOC_013613	RIN1	2:5130992-5137712
392	TCONS_00038918	-0.742378587758322	ENSSSCT00000014634	XLOC_013942	ARNTL	2:49291903-49316939
393	TCONS_00038918	-0.781179620634459	ENSSSCT00000021418	XLOC_014099	ssc-mir-23a	2:65581548-65583662
394	TCONS_00038918	-0.73724719506112	ENSSSCT00000029703	XLOC_014250	ENSSSCG00000024570	2:74435887-74458404
395	TCONS_00038918	-0.737808195604407	ENSSSCT00000014658	XLOC_014304	ARID3A	2:77532597-77572455
396	TCONS_00038918	-0.788553186743492	ENSSSCT00000022326	XLOC_015032	PTPRJ	2:15632254-15688569
397	TCONS_00038918	-0.721036946032296	ENSSSCT00000014635	XLOC_015157	ENSSSCG00000013397	2:49317636-49343663
398	TCONS_00038918	-0.816819643073065	ENSSSCT00000015685	XLOC_015788	DNAJC18	2:147192944-147212221
399	TCONS_00038918	-0.823707647478008	ENSSSCT00000008377	XLOC_016309	TRIM4	3:7077431-7103183
400	TCONS_00038918	-0.72990028753273	ENSSSCT00000022905	XLOC_016512	TMEM186	3:34602868-34624761
401	TCONS_00038918	-0.808488234267503	ENSSSCT00000009223	XLOC_016894	ENSSSCG00000008422	3:97836544-97852135
402	TCONS_00038918	-0.756135587855385	ENSSSCT00000029070	XLOC_017155	ENSSSCG00000021285	3:4800761-4962104
403	TCONS_00038918	-0.710500130797011	ENSSSCT00000008416	XLOC_017200	EPHB4	3:8032725-8116670
404	TCONS_00038918	-0.73610419370382	ENSSSCT00000008704	XLOC_017397	HMOX2	3:38895255-38922993
405	TCONS_00038918	-0.728011485273187	ENSSSCT00000009162	XLOC_017713	UGP2	3:81716103-82016779
406	TCONS_00038918	-0.783670503669694	ENSSSCT00000007121	XLOC_018694	ARHGEF2	4:102790474-102825348
407	TCONS_00038918	-0.734826305488728	ENSSSCT00000007139	XLOC_018705	CLK2	4:103329408-103352238
408	TCONS_00038918	-0.765431784303046	ENSSSCT00000007260	XLOC_018764	PI4KB	4:107119018-107211987
409	TCONS_00038918	-0.760021606127119	ENSSSCT00000006861	XLOC_019239	RGS20	4:84211867-84280429
410	TCONS_00038918	-0.718994444448279	ENSSSCT00000007407	XLOC_019548	DCLRE1B	4:116851701-116862006
411	TCONS_00038918	-0.734341095353978	ENSSSCT00000007549	XLOC_019645	FNBP1L	4:135331059-135435674
412	TCONS_00038918	-0.703657497262199	ENSSSCT00000029499	XLOC_020031	NUAK1	5:14214561-14290637
413	TCONS_00038918	-0.735318109279704	ENSSSCT00000000509	XLOC_020219	ENSSSCG00000000471	5:33375355-33519416
414	TCONS_00038918	-0.707296201256387	ENSSSCT00000000572	XLOC_020264	FGD4	5:44866168-45014262
415	TCONS_00038918	-0.781933697969566	ENSSSCT00000031037	XLOC_020329	ETV6	5:63079101-63326668
416	TCONS_00038918	-0.750142393101472	ENSSSCT00000000771	XLOC_020381	TNFRSF1A	5:66780725-66811338
417	TCONS_00038918	-0.726701927999519	ENSSSCT00000000849	XLOC_020425	LRRK2	5:74510781-74666973
418	TCONS_00038918	-0.719848282862852	ENSSSCT00000000084	XLOC_020631	TNRC6B	5:5295490-5494317
419	TCONS_00038918	-0.777296861306632	ENSSSCT00000035948	XLOC_020639	TAB1	5:6122713-6146884
420	TCONS_00038918	-0.738707380002764	ENSSSCT00000000588	XLOC_020948	KLHL42	5:49497947-49522955
421	TCONS_00038918	-0.780670143077382	ENSSSCT00000000984	XLOC_021172	VEZT	5:92232044-92302377
422	TCONS_00038918	-0.767216933253712	ENSSSCT00000029778	XLOC_021175	NUDT4	5:93642400-93657312
423	TCONS_00038918	-0.702277842629801	ENSSSCT00000002983	XLOC_021471	GAN	6:7456447-7524862
424	TCONS_00038918	-0.771752686442497	ENSSSCT00000004211	XLOC_022454	PDE4B	6:134870515-134915661
425	TCONS_00038918	-0.708596713359199	ENSSSCT00000003410	XLOC_022937	LYPD5	6:46468153-46470858
426	TCONS_00038918	-0.732008163486772	ENSSSCT00000003857	XLOC_023245	EPHA2	6:69567126-69595069
427	TCONS_00038918	-0.816640931996304	ENSSSCT00000032385	XLOC_023248	FBXO42	6:69680229-69761297
428	TCONS_00038918	-0.782415974208716	ENSSSCT00000030027	XLOC_023332	FAM76A	6:78416216-78446670
429	TCONS_00038918	-0.801742546466134	ENSSSCT00000004033	XLOC_023396	ENSSSCG00000003637	6:85628417-85653902
430	TCONS_00038918	-0.737527496504833	ENSSSCT00000002610	XLOC_024768	PNMA1	7:102681400-102684130
431	TCONS_00038918	-0.78727673532517	ENSSSCT00000036384	XLOC_025127	PPP1R18	7:26933735-26947761
432	TCONS_00038918	-0.766579744054643	ENSSSCT00000031383	XLOC_025357	ENSSSCG00000025535	7:51205854-51235636
433	TCONS_00038918	-0.730287186110909	ENSSSCT00000002644	XLOC_025707	MLH3	7:104062927-104091245
434	TCONS_00038918	-0.780927806444668	ENSSSCT00000009706	XLOC_026243	GUCY1A3	8:46456919-46537331
435	TCONS_00038918	-0.785501029620445	ENSSSCT00000009857	XLOC_026359	DCHS2	8:79279773-79415816
436	TCONS_00038918	-0.814120247889678	ENSSSCT00000009915	XLOC_026394	ZNF330	8:91327257-91340812
437	TCONS_00038918	-0.738561307951291	ENSSSCT00000009562	XLOC_026640	FBXL5	8:10562900-10609521
438	TCONS_00038918	-0.709929878901667	ENSSSCT00000009714	XLOC_026771	FAM198B	8:49264213-49340448
439	TCONS_00038918	-0.832063687384038	ENSSSCT00000009980	XLOC_026973	METTL14	8:112710128-112744438
440	TCONS_00038918	-0.809293377771613	ENSSSCT00000026020	XLOC_027621	SC5D	9:53564366-53580784
441	TCONS_00038918	-0.716041424105449	ENSSSCT00000016778	XLOC_027877	HGF	9:108766045-108841671
442	TCONS_00038918	-0.772281338973081	ENSSSCT00000023706	XLOC_027925	EZH2	9:120322729-120388910
443	TCONS_00038918	-0.74782659596786	ENSSSCT00000016263	XLOC_028295	CREBZF	9:21858865-21865215
444	TCONS_00038918	-0.700040161463595	ENSSSCT00000028182	XLOC_028379	NPAT	9:40631082-40676152
445	TCONS_00038918	-0.719955615181548	ENSSSCT00000027543	XLOC_028568	SLC45A3	9:72609606-72630937
446	TCONS_00038918	-0.79355478917478	ENSSSCT00000016806	XLOC_028706	ORC5	9:114841220-114888821
447	TCONS_00038918	-0.755949246202764	ENSSSCT00000016837	XLOC_028739	CUL1	9:120392198-120495722
448	TCONS_00038918	-0.750105960848475	ENSSSCT00000022399	XLOC_030366	KNOP1	GL893735.2:66166-79970
449	TCONS_00038918	-0.748217556082353	ENSSSCT00000024829	XLOC_031286	ST6GAL1	GL894735.1:3890-44771
450	TCONS_00038918	-0.729376195128582	ENSSSCT00000027259	XLOC_031408	ENSSSCG00000030141	GL894924.2:244-5272
451	TCONS_00038918	-0.712152020920615	ENSSSCT00000013835	XLOC_034321	ENSSSCG00000012654	X:122248044-122269339
452	TCONS_00040607	-0.776782802088111	ENSSSCT00000025343	XLOC_000862	ENSSSCG00000029479	1:241243999-241247801
453	TCONS_00040607	-0.73307854969226	ENSSSCT00000004478	XLOC_001317	WTAP	1:9419859-9447644
454	TCONS_00040607	-0.762758176759395	ENSSSCT00000005828	XLOC_002198	ENSSSCG00000005291	1:261797098-261898881
455	TCONS_00040607	-0.812214051622836	ENSSSCT00000011896	XLOC_003367	ENSSSCG00000010874	10:19583684-19606684
456	TCONS_00040607	-0.786954112049534	ENSSSCT00000026811	XLOC_003504	ENSSSCG00000020757	10:46823771-46829228
457	TCONS_00040607	-0.750273726218394	ENSSSCT00000010449	XLOC_004294	ENSSSCG00000009531	11:78369078-78376539
458	TCONS_00040607	-0.735412858428295	ENSSSCT00000018809	XLOC_004611	PECAM1	12:14660874-14717259
459	TCONS_00040607	-0.789556744614937	ENSSSCT00000019321	XLOC_005570	WSB1	12:45667629-45686891
460	TCONS_00040607	-0.70279479889683	ENSSSCT00000019446	XLOC_005659	NCBP3	12:51813980-51850711
461	TCONS_00040607	-0.770324129230733	ENSSSCT00000019502	XLOC_005696	MED11	12:54264905-54271543
462	TCONS_00040607	-0.771983636838561	ENSSSCT00000030689	XLOC_006099	STAC	13:23304678-23429463
463	TCONS_00040607	-0.726409176074179	ENSSSCT00000012624	XLOC_006327	BHLHE40	13:67832082-67837586
464	TCONS_00040607	-0.777208061319921	ENSSSCT00000024187	XLOC_006434	NCK1	13:85560059-85582169
465	TCONS_00040607	-0.803692427063506	ENSSSCT00000022933	XLOC_006736	PVRL3	13:158523708-158604599
466	TCONS_00040607	-0.71218608816974	ENSSSCT00000013060	XLOC_006737	ZBED2	13:158855079-158915549
467	TCONS_00040607	-0.784155855519942	ENSSSCT00000030240	XLOC_007020	ENSSSCG00000028643	13:31719694-31946012
468	TCONS_00040607	-0.813398986787765	ENSSSCT00000012510	XLOC_007120	DUSP7	13:37396091-37403141
469	TCONS_00040607	-0.751788161419956	ENSSSCT00000022793	XLOC_007196	FOXP1	13:57861323-58095391
470	TCONS_00040607	-0.718479281452394	ENSSSCT00000010569	XLOC_008171	SLC25A37	14:8517482-8698488
471	TCONS_00040607	-0.799281722441217	ENSSSCT00000011440	XLOC_008699	IFIT5	14:110240635-110253888
472	TCONS_00040607	-0.748769973267655	ENSSSCT00000011531	XLOC_008758	ENTPD7	14:120274033-120370681
473	TCONS_00040607	-0.721454600532471	ENSSSCT00000011580	XLOC_008791	TRIM8	14:123491889-123506692
474	TCONS_00040607	-0.730286003274312	ENSSSCT00000010515	XLOC_008939	ROR2	14:3602531-3834903
475	TCONS_00040607	-0.731377616447223	ENSSSCT00000010595	XLOC_008979	TRIM35	14:12210061-12233228
476	TCONS_00040607	-0.717334045232116	ENSSSCT00000011529	XLOC_009531	SLC25A28	14:120241401-120251848
477	TCONS_00040607	-0.769569242763771	ENSSSCT00000011543	XLOC_009540	BLOC1S2	14:120892802-120900535
478	TCONS_00040607	-0.72783478113883	ENSSSCT00000017258	XLOC_010030	DUSP4	15:62904055-62923416
479	TCONS_00040607	-0.77638607178082	ENSSSCT00000017712	XLOC_010361	ENSSSCG00000016266	15:145171297-145263529
480	TCONS_00040607	-0.725333812365252	ENSSSCT00000017183	XLOC_010555	IRF2	15:52135047-52233016
481	TCONS_00040607	-0.714882710779752	ENSSSCT00000017258	XLOC_010616	DUSP4	15:62904055-62923416
482	TCONS_00040607	-0.767950565776254	ENSSSCT00000017493	XLOC_010773	STK17B	15:111026201-111055762
483	TCONS_00040607	-0.780416299100471	ENSSSCT00000031970	XLOC_010826	KLF7	15:121838759-121892429
484	TCONS_00040607	-0.70644782360837	ENSSSCT00000018386	XLOC_011300	PARP8	16:31878943-32060032
485	TCONS_00040607	-0.716007216285149	ENSSSCT00000007907	XLOC_012067	ID1	17:40187155-40188384
486	TCONS_00040607	-0.703448978219142	ENSSSCT00000007949	XLOC_012479	CDK5RAP1	17:41826638-41861513
487	TCONS_00040607	-0.707027484172756	ENSSSCT00000008006	XLOC_012513	ENSSSCG00000026071	17:45160727-45165060
488	TCONS_00040607	-0.773226194277232	ENSSSCT00000018114	XLOC_013272	TES	18:31991910-32014016
489	TCONS_00040607	-0.754307125975193	ENSSSCT00000021418	XLOC_014099	ssc-mir-23a	2:65581548-65583662
490	TCONS_00040607	-0.733156798206399	ENSSSCT00000022326	XLOC_015032	PTPRJ	2:15632254-15688569
491	TCONS_00040607	-0.700019709097761	ENSSSCT00000014922	XLOC_015367	S1PR2	2:69376418-69385746
492	TCONS_00040607	-0.732850409163772	ENSSSCT00000015685	XLOC_015788	DNAJC18	2:147192944-147212221
493	TCONS_00040607	-0.710807242542372	ENSSSCT00000008377	XLOC_016309	TRIM4	3:7077431-7103183
494	TCONS_00040607	-0.737665956051306	ENSSSCT00000009223	XLOC_016894	ENSSSCG00000008422	3:97836544-97852135
495	TCONS_00040607	-0.773270294277898	ENSSSCT00000008704	XLOC_017397	HMOX2	3:38895255-38922993
496	TCONS_00040607	-0.725560402554969	ENSSSCT00000008939	XLOC_017564	IL1R1	3:54706865-54821297
497	TCONS_00040607	-0.711921520350915	ENSSSCT00000009162	XLOC_017713	UGP2	3:81716103-82016779
498	TCONS_00040607	-0.780362595416058	ENSSSCT00000007121	XLOC_018694	ARHGEF2	4:102790474-102825348
499	TCONS_00040607	-0.777758116126499	ENSSSCT00000029499	XLOC_020031	NUAK1	5:14214561-14290637
500	TCONS_00040607	-0.708322854385639	ENSSSCT00000031037	XLOC_020329	ETV6	5:63079101-63326668
501	TCONS_00040607	-0.724489716110408	ENSSSCT00000000771	XLOC_020381	TNFRSF1A	5:66780725-66811338
502	TCONS_00040607	-0.760477859704317	ENSSSCT00000000849	XLOC_020425	LRRK2	5:74510781-74666973
503	TCONS_00040607	-0.761292613757729	ENSSSCT00000000084	XLOC_020631	TNRC6B	5:5295490-5494317
504	TCONS_00040607	-0.702678896978685	ENSSSCT00000035948	XLOC_020639	TAB1	5:6122713-6146884
505	TCONS_00040607	-0.751713159679714	ENSSSCT00000000588	XLOC_020948	KLHL42	5:49497947-49522955
506	TCONS_00040607	-0.713155262328897	ENSSSCT00000000984	XLOC_021172	VEZT	5:92232044-92302377
507	TCONS_00040607	-0.779112536067157	ENSSSCT00000029778	XLOC_021175	NUDT4	5:93642400-93657312
508	TCONS_00040607	-0.702978615430245	ENSSSCT00000004251	XLOC_022474	PLPP3	6:143641954-143734347
509	TCONS_00040607	-0.792782411510731	ENSSSCT00000003857	XLOC_023245	EPHA2	6:69567126-69595069
510	TCONS_00040607	-0.734885386995167	ENSSSCT00000032385	XLOC_023248	FBXO42	6:69680229-69761297
511	TCONS_00040607	-0.720924144789242	ENSSSCT00000030027	XLOC_023332	FAM76A	6:78416216-78446670
512	TCONS_00040607	-0.703620579632026	ENSSSCT00000004033	XLOC_023396	ENSSSCG00000003637	6:85628417-85653902
513	TCONS_00040607	-0.724551980980174	ENSSSCT00000036384	XLOC_025127	PPP1R18	7:26933735-26947761
514	TCONS_00040607	-0.747379440875644	ENSSSCT00000031383	XLOC_025357	ENSSSCG00000025535	7:51205854-51235636
515	TCONS_00040607	-0.776749528270124	ENSSSCT00000009706	XLOC_026243	GUCY1A3	8:46456919-46537331
516	TCONS_00040607	-0.710672628253742	ENSSSCT00000009857	XLOC_026359	DCHS2	8:79279773-79415816
517	TCONS_00040607	-0.730173361804552	ENSSSCT00000009915	XLOC_026394	ZNF330	8:91327257-91340812
518	TCONS_00040607	-0.778949665407776	ENSSSCT00000009562	XLOC_026640	FBXL5	8:10562900-10609521
519	TCONS_00040607	-0.721808857748844	ENSSSCT00000009980	XLOC_026973	METTL14	8:112710128-112744438
520	TCONS_00040607	-0.736951282930949	ENSSSCT00000026020	XLOC_027621	SC5D	9:53564366-53580784
521	TCONS_00040607	-0.762536542878384	ENSSSCT00000031031	XLOC_027833	AHR	9:95128733-95543273
522	TCONS_00040607	-0.726605801124966	ENSSSCT00000023706	XLOC_027925	EZH2	9:120322729-120388910
523	TCONS_00040607	-0.763245780643219	ENSSSCT00000016806	XLOC_028706	ORC5	9:114841220-114888821
524	TCONS_00040607	-0.802276011384032	ENSSSCT00000016837	XLOC_028739	CUL1	9:120392198-120495722
525	TCONS_00040607	-0.719949771281589	ENSSSCT00000002574	XLOC_029484	SRSF5	GL892783.2:215132-220193
526	TCONS_00040607	-0.78854256666837	ENSSSCT00000022399	XLOC_030366	KNOP1	GL893735.2:66166-79970
527	TCONS_00040607	-0.709023669813867	ENSSSCT00000027436	XLOC_030668	ENSSSCG00000029271	GL894027.2:87817-94962
528	TCONS_00040607	-0.708150959764598	ENSSSCT00000024829	XLOC_031286	ST6GAL1	GL894735.1:3890-44771
529	TCONS_00040607	-0.746354118688318	ENSSSCT00000023411	XLOC_031288	HMOX1	GL894747.1:2933-10616
530	TCONS_00040607	-0.750168602471321	ENSSSCT00000024544	XLOC_031491	CD3EAP	GL895036.1:223-8613
531	TCONS_00040607	-0.795421431245993	ENSSSCT00000013835	XLOC_034321	ENSSSCG00000012654	X:122248044-122269339
532	TCONS_00041714	-0.730888289569913	ENSSSCT00000004500	XLOC_000057	CNKSR3	1:14406885-14451537
533	TCONS_00041714	-0.736107697357949	ENSSSCT00000004617	XLOC_000126	SLC18B1	1:34441978-34475867
534	TCONS_00041714	-0.736934321337463	ENSSSCT00000025684	XLOC_000725	PTGER2	1:202267520-202282611
535	TCONS_00041714	-0.769260656090229	ENSSSCT00000005812	XLOC_000918	GCNT1	1:256219516-256224463
536	TCONS_00041714	-0.71853628574835	ENSSSCT00000004443	XLOC_001302	MLLT4	1:2720170-2839604
537	TCONS_00041714	-0.759749435023651	ENSSSCT00000004764	XLOC_001507	CNR1	1:63198306-63224423
538	TCONS_00041714	-0.71568050020685	ENSSSCT00000004808	XLOC_001547	USP45	1:75064325-75131476
539	TCONS_00041714	-0.711315349480467	ENSSSCT00000005298	XLOC_001861	ZNF770	1:152186163-152195073
540	TCONS_00041714	-0.725819831691821	ENSSSCT00000005828	XLOC_002198	ENSSSCG00000005291	1:261797098-261898881
541	TCONS_00041714	-0.754198559391243	ENSSSCT00000006349	XLOC_002489	RBFA	1:310066449-310084481
542	TCONS_00041714	-0.720117594204674	ENSSSCT00000012170	XLOC_003234	USP6NL	10:65994860-66202045
543	TCONS_00041714	-0.703166046508335	ENSSSCT00000012185	XLOC_003243	PFKFB3	10:70831451-70857739
544	TCONS_00041714	-0.716780591040509	ENSSSCT00000023556	XLOC_004047	ENSSSCG00000029502	11:84724790-84745518
545	TCONS_00041714	-0.755570340257844	ENSSSCT00000021497	XLOC_004254	ssc-mir-19b-1	11:66610592-66614005
546	TCONS_00041714	-0.748748629624088	ENSSSCT00000036347	XLOC_004551	TRIM47	12:5492046-5496625
547	TCONS_00041714	-0.749009154399166	ENSSSCT00000018811	XLOC_004614	ERN1	12:14918933-14955053
548	TCONS_00041714	-0.715744252133403	ENSSSCT00000019072	XLOC_005398	OSBPL7	12:23930648-23952278
549	TCONS_00041714	-0.756343754278164	ENSSSCT00000019446	XLOC_005659	NCBP3	12:51813980-51850711
550	TCONS_00041714	-0.721982492831311	ENSSSCT00000012832	XLOC_006495	ENSSSCG00000011722	13:101331269-101357015
551	TCONS_00041714	-0.753343516189762	ENSSSCT00000020749	XLOC_007704	ssc-mir-155	13:199061484-199063484
552	TCONS_00041714	-0.744785429407375	ENSSSCT00000010969	XLOC_008417	SLC35E4	14:50631157-50637823
553	TCONS_00041714	-0.713901921832952	ENSSSCT00000010982	XLOC_008425	LIMK2	14:51094918-51150843
554	TCONS_00041714	-0.707291093183551	ENSSSCT00000010680	XLOC_009028	PUS1	14:24852145-24870014
555	TCONS_00041714	-0.759699680290641	ENSSSCT00000033889	XLOC_009677	ADAM8	14:153183563-153194302
556	TCONS_00041714	-0.776028295924421	ENSSSCT00000023756	XLOC_010350	IRS1	15:142085140-142150922
557	TCONS_00041714	-0.70908995432921	ENSSSCT00000017206	XLOC_010569	TLR3	15:53839175-53852632
558	TCONS_00041714	-0.75726581043807	ENSSSCT00000026451	XLOC_010618	PPP1R3B	15:63426229-63437375
559	TCONS_00041714	-0.713121835567136	ENSSSCT00000018331	XLOC_011529	NADK2	16:22523648-22574284
560	TCONS_00041714	-0.723375607774384	ENSSSCT00000018503	XLOC_011658	ENSSSCG00000016992	16:55909689-55930862
561	TCONS_00041714	-0.804398562939724	ENSSSCT00000027193	XLOC_011929	RASSF2	17:14563016-14588375
562	TCONS_00041714	-0.733865747897439	ENSSSCT00000008007	XLOC_012126	DLGAP4	17:45198642-45252706
563	TCONS_00041714	-0.740304398669677	ENSSSCT00000007738	XLOC_012363	JAG1	17:22065795-22104526
564	TCONS_00041714	-0.767012804260918	ENSSSCT00000018204	XLOC_013029	URGCP	18:53469619-53531295
565	TCONS_00041714	-0.702297329743116	ENSSSCT00000014155	XLOC_013613	RIN1	2:5130992-5137712
566	TCONS_00041714	-0.727917078874435	ENSSSCT00000014634	XLOC_013942	ARNTL	2:49291903-49316939
567	TCONS_00041714	-0.706279320267067	ENSSSCT00000029703	XLOC_014250	ENSSSCG00000024570	2:74435887-74458404
568	TCONS_00041714	-0.739023587352449	ENSSSCT00000014658	XLOC_014304	ARID3A	2:77532597-77572455
569	TCONS_00041714	-0.704144183803223	ENSSSCT00000022326	XLOC_015032	PTPRJ	2:15632254-15688569
570	TCONS_00041714	-0.725441433796101	ENSSSCT00000014838	XLOC_015414	LRRC8E	2:71709691-71718607
571	TCONS_00041714	-0.716873094290669	ENSSSCT00000008377	XLOC_016309	TRIM4	3:7077431-7103183
572	TCONS_00041714	-0.779478550581514	ENSSSCT00000022905	XLOC_016512	TMEM186	3:34602868-34624761
573	TCONS_00041714	-0.715729701498003	ENSSSCT00000008416	XLOC_017200	EPHB4	3:8032725-8116670
574	TCONS_00041714	-0.756569971766656	ENSSSCT00000034549	XLOC_018330	FAM84B	4:13883526-13889562
575	TCONS_00041714	-0.723999793489176	ENSSSCT00000007139	XLOC_018705	CLK2	4:103329408-103352238
576	TCONS_00041714	-0.728030238929928	ENSSSCT00000007260	XLOC_018764	PI4KB	4:107119018-107211987
577	TCONS_00041714	-0.753447117657479	ENSSSCT00000007366	XLOC_018824	TBX15	4:111987660-112036784
578	TCONS_00041714	-0.707872123663131	ENSSSCT00000006699	XLOC_019144	PDP1	4:46188418-46199072
579	TCONS_00041714	-0.755793544388686	ENSSSCT00000007549	XLOC_019645	FNBP1L	4:135331059-135435674
580	TCONS_00041714	-0.754517605961735	ENSSSCT00000000509	XLOC_020219	ENSSSCG00000000471	5:33375355-33519416
581	TCONS_00041714	-0.756470242656555	ENSSSCT00000000572	XLOC_020264	FGD4	5:44866168-45014262
582	TCONS_00041714	-0.801983282652264	ENSSSCT00000002983	XLOC_021471	GAN	6:7456447-7524862
583	TCONS_00041714	-0.707075064687057	ENSSSCT00000028743	XLOC_022788	TSHZ3	6:36786208-36791343
584	TCONS_00041714	-0.747575482995624	ENSSSCT00000003410	XLOC_022937	LYPD5	6:46468153-46470858
585	TCONS_00041714	-0.705063539279115	ENSSSCT00000032385	XLOC_023248	FBXO42	6:69680229-69761297
586	TCONS_00041714	-0.721736298578903	ENSSSCT00000004033	XLOC_023396	ENSSSCG00000003637	6:85628417-85653902
587	TCONS_00041714	-0.753683773926151	ENSSSCT00000002610	XLOC_024768	PNMA1	7:102681400-102684130
588	TCONS_00041714	-0.721100396849304	ENSSSCT00000002644	XLOC_025707	MLH3	7:104062927-104091245
589	TCONS_00041714	-0.739444453169353	ENSSSCT00000009936	XLOC_026413	JADE1	8:102990692-103053901
590	TCONS_00041714	-0.713066624743401	ENSSSCT00000009936	XLOC_026413	JADE1	8:102990692-103053901
591	TCONS_00041714	-0.786528298759081	ENSSSCT00000010080	XLOC_026525	GPRIN3	8:139330438-139341805
592	TCONS_00041714	-0.761333625332921	ENSSSCT00000024271	XLOC_026937	ENSSSCG00000022476	8:96661507-96662026
593	TCONS_00041714	-0.765481244207309	ENSSSCT00000016857	XLOC_027937	ENSSSCG00000015474	9:125188691-125238329
594	TCONS_00041714	-0.764094356748592	ENSSSCT00000016190	XLOC_028241	PGM2L1	9:9526698-9601058
595	TCONS_00041714	-0.711517660202571	ENSSSCT00000016605	XLOC_028528	ARHGAP32	9:61997168-62346805
596	TCONS_00041714	-0.754512769027713	ENSSSCT00000027543	XLOC_028568	SLC45A3	9:72609606-72630937
597	TCONS_00041714	-0.702206423828164	ENSSSCT00000022338	XLOC_028867	TRAF5	9:144806835-144936784
598	TCONS_00041714	-0.780057973066722	ENSSSCT00000026421	XLOC_029468	ENSSSCG00000030601	GL892763.2:48555-55647
599	TCONS_00041714	-0.738217071784691	ENSSSCT00000032511	XLOC_029873	FIBIN	GL893210.2:67730-71005
600	TCONS_00041714	-0.772920349492791	ENSSSCT00000017231	XLOC_030173	RAB11FIP1	GL893552.1:487-32206
601	TCONS_00041714	-0.769280122417662	ENSSSCT00000027259	XLOC_031408	ENSSSCG00000030141	GL894924.2:244-5272
602	TCONS_00041714	-0.729697871466495	ENSSSCT00000027071	XLOC_032075	EVA1A	GL896025.2:7821-9500
603	TCONS_00041714	-0.778601641540967	ENSSSCT00000032159	XLOC_034039	ENSSSCG00000022088	X:49192224-49210830
604	TCONS_00048132	-0.740934185964701	ENSSSCT00000034096	XLOC_006405	ACKR4	13:81305208-81403413
605	TCONS_00048132	-0.747299938533411	ENSSSCT00000010895	XLOC_008381	SSH1	14:44506785-44573853
606	TCONS_00048132	-0.712410602571582	ENSSSCT00000011482	XLOC_009506	SORBS1	14:116528969-116771087
607	TCONS_00048132	-0.74818247483398	ENSSSCT00000032231	XLOC_016450	ENSSSCG00000026077	3:22202580-22224225
608	TCONS_00048132	-0.701700873311162	ENSSSCT00000031703	XLOC_016883	ADGRF2	3:92015233-92060064
609	TCONS_00048132	-0.701202532788624	ENSSSCT00000024287	XLOC_021996	ZNF667	6:55712169-55839156
610	TCONS_00048132	-0.732133471480496	ENSSSCT00000003587	XLOC_023043	VSIG10L	6:51656466-51669313
611	TCONS_00048132	-0.75975292451091	ENSSSCT00000022656	XLOC_024866	BDKRB2	7:124702125-124709258
612	TCONS_00048132	-0.712961065934064	ENSSSCT00000009989	XLOC_026456	ARSJ	8:116839562-116842406
613	TCONS_00048132	-0.712451985939352	ENSSSCT00000010133	XLOC_027078	FGF5	8:146676678-146702284
614	TCONS_00048979	-0.727816832010297	ENSSSCT00000005812	XLOC_000918	GCNT1	1:256219516-256224463
615	TCONS_00048979	-0.720102955040148	ENSSSCT00000004764	XLOC_001507	CNR1	1:63198306-63224423
616	TCONS_00048979	-0.7275841525812	ENSSSCT00000036347	XLOC_004551	TRIM47	12:5492046-5496625
617	TCONS_00048979	-0.701675467435985	ENSSSCT00000018811	XLOC_004614	ERN1	12:14918933-14955053
618	TCONS_00048979	-0.741037468588656	ENSSSCT00000019446	XLOC_005659	NCBP3	12:51813980-51850711
619	TCONS_00048979	-0.719322070995541	ENSSSCT00000010982	XLOC_008425	LIMK2	14:51094918-51150843
620	TCONS_00048979	-0.769205671743871	ENSSSCT00000023756	XLOC_010350	IRS1	15:142085140-142150922
621	TCONS_00048979	-0.700397356561717	ENSSSCT00000026451	XLOC_010618	PPP1R3B	15:63426229-63437375
622	TCONS_00048979	-0.779048957581489	ENSSSCT00000018503	XLOC_011658	ENSSSCG00000016992	16:55909689-55930862
623	TCONS_00048979	-0.760970248332075	ENSSSCT00000027193	XLOC_011929	RASSF2	17:14563016-14588375
624	TCONS_00048979	-0.708827291787336	ENSSSCT00000007738	XLOC_012363	JAG1	17:22065795-22104526
625	TCONS_00048979	-0.755883204684503	ENSSSCT00000018204	XLOC_013029	URGCP	18:53469619-53531295
626	TCONS_00048979	-0.724894849590106	ENSSSCT00000014160	XLOC_014832	KLC2	2:5188926-5198860
627	TCONS_00048979	-0.727192070502885	ENSSSCT00000014838	XLOC_015414	LRRC8E	2:71709691-71718607
628	TCONS_00048979	-0.724825762820423	ENSSSCT00000022905	XLOC_016512	TMEM186	3:34602868-34624761
629	TCONS_00048979	-0.715937179481277	ENSSSCT00000008416	XLOC_017200	EPHB4	3:8032725-8116670
630	TCONS_00048979	-0.722063471823101	ENSSSCT00000034549	XLOC_018330	FAM84B	4:13883526-13889562
631	TCONS_00048979	-0.725822023132332	ENSSSCT00000007189	XLOC_018734	GATAD2B	4:104700116-104779700
632	TCONS_00048979	-0.728054755873269	ENSSSCT00000007366	XLOC_018824	TBX15	4:111987660-112036784
633	TCONS_00048979	-0.713403821982838	ENSSSCT00000006699	XLOC_019144	PDP1	4:46188418-46199072
634	TCONS_00048979	-0.700935332929619	ENSSSCT00000007549	XLOC_019645	FNBP1L	4:135331059-135435674
635	TCONS_00048979	-0.703787055924968	ENSSSCT00000000509	XLOC_020219	ENSSSCG00000000471	5:33375355-33519416
636	TCONS_00048979	-0.70432909661779	ENSSSCT00000000515	XLOC_020224	HELB	5:33919783-33971662
637	TCONS_00048979	-0.720553606164468	ENSSSCT00000000572	XLOC_020264	FGD4	5:44866168-45014262
638	TCONS_00048979	-0.725601510882433	ENSSSCT00000002983	XLOC_021471	GAN	6:7456447-7524862
639	TCONS_00048979	-0.702450458627152	ENSSSCT00000003453	XLOC_021832	C5AR2	6:48544729-48556689
640	TCONS_00048979	-0.743194431993239	ENSSSCT00000002644	XLOC_025707	MLH3	7:104062927-104091245
641	TCONS_00048979	-0.777954488330861	ENSSSCT00000010080	XLOC_026525	GPRIN3	8:139330438-139341805
642	TCONS_00048979	-0.710797387953014	ENSSSCT00000024271	XLOC_026937	ENSSSCG00000022476	8:96661507-96662026
643	TCONS_00048979	-0.807530515081601	ENSSSCT00000016857	XLOC_027937	ENSSSCG00000015474	9:125188691-125238329
644	TCONS_00048979	-0.751814069479183	ENSSSCT00000016190	XLOC_028241	PGM2L1	9:9526698-9601058
645	TCONS_00048979	-0.738671998060066	ENSSSCT00000027543	XLOC_028568	SLC45A3	9:72609606-72630937
646	TCONS_00048979	-0.828087693441574	ENSSSCT00000026421	XLOC_029468	ENSSSCG00000030601	GL892763.2:48555-55647
647	TCONS_00048979	-0.715085217303327	ENSSSCT00000032511	XLOC_029873	FIBIN	GL893210.2:67730-71005
648	TCONS_00048979	-0.824297483426129	ENSSSCT00000017231	XLOC_030173	RAB11FIP1	GL893552.1:487-32206
649	TCONS_00048979	-0.703449800743881	ENSSSCT00000027259	XLOC_031408	ENSSSCG00000030141	GL894924.2:244-5272
650	TCONS_00048979	-0.76992382154104	ENSSSCT00000032159	XLOC_034039	ENSSSCG00000022088	X:49192224-49210830
651	TCONS_00053619	-0.743137762562838	ENSSSCT00000004493	XLOC_000053	ARID1B	1:11849083-11894261
652	TCONS_00053619	-0.763756156170316	ENSSSCT00000006054	XLOC_001063	ENSSSCG00000005505	1:292326415-292579581
653	TCONS_00053619	-0.72071017732983	ENSSSCT00000004478	XLOC_001317	WTAP	1:9419859-9447644
654	TCONS_00053619	-0.750931026709316	ENSSSCT00000004580	XLOC_001392	HECA	1:28516797-28541884
655	TCONS_00053619	-0.752363536252122	ENSSSCT00000006027	XLOC_002313	RGS3	1:284993314-285001127
656	TCONS_00053619	-0.77187047938086	ENSSSCT00000012170	XLOC_003234	USP6NL	10:65994860-66202045
657	TCONS_00053619	-0.728838979082503	ENSSSCT00000026811	XLOC_003504	ENSSSCG00000020757	10:46823771-46829228
658	TCONS_00053619	-0.718766007219199	ENSSSCT00000023556	XLOC_004047	ENSSSCG00000029502	11:84724790-84745518
659	TCONS_00053619	-0.724496687964443	ENSSSCT00000010449	XLOC_004294	ENSSSCG00000009531	11:78369078-78376539
660	TCONS_00053619	-0.785244974180581	ENSSSCT00000019446	XLOC_005659	NCBP3	12:51813980-51850711
661	TCONS_00053619	-0.711027764926746	ENSSSCT00000019502	XLOC_005696	MED11	12:54264905-54271543
662	TCONS_00053619	-0.706012915213516	ENSSSCT00000022793	XLOC_007196	FOXP1	13:57861323-58095391
663	TCONS_00053619	-0.720901116394723	ENSSSCT00000010537	XLOC_008156	FAM160B2	14:6793052-6812635
664	TCONS_00053619	-0.718009214047489	ENSSSCT00000010515	XLOC_008939	ROR2	14:3602531-3834903
665	TCONS_00053619	-0.801058742655596	ENSSSCT00000011529	XLOC_009531	SLC25A28	14:120241401-120251848
666	TCONS_00053619	-0.735733928942315	ENSSSCT00000027524	XLOC_010472	ZEB2	15:7946300-7980509
667	TCONS_00053619	-0.740154524370479	ENSSSCT00000023621	XLOC_012580	ELMO2	17:54169963-54288116
668	TCONS_00053619	-0.738118001368894	ENSSSCT00000021418	XLOC_014099	ssc-mir-23a	2:65581548-65583662
669	TCONS_00053619	-0.742535064116199	ENSSSCT00000015477	XLOC_015658	ELL2	2:106402552-106475308
670	TCONS_00053619	-0.71086647929337	ENSSSCT00000015685	XLOC_015788	DNAJC18	2:147192944-147212221
671	TCONS_00053619	-0.794896433043045	ENSSSCT00000009065	XLOC_016788	ENSSSCG00000008277	3:71865601-71868303
672	TCONS_00053619	-0.717935153601263	ENSSSCT00000009223	XLOC_016894	ENSSSCG00000008422	3:97836544-97852135
673	TCONS_00053619	-0.705760964853788	ENSSSCT00000006699	XLOC_019144	PDP1	4:46188418-46199072
674	TCONS_00053619	-0.715838527251239	ENSSSCT00000007407	XLOC_019548	DCLRE1B	4:116851701-116862006
675	TCONS_00053619	-0.70745762505071	ENSSSCT00000000771	XLOC_020381	TNFRSF1A	5:66780725-66811338
676	TCONS_00053619	-0.760564112788083	ENSSSCT00000000632	XLOC_020977	AEBP2	5:56912681-56987214
677	TCONS_00053619	-0.708174073143497	ENSSSCT00000000984	XLOC_021172	VEZT	5:92232044-92302377
678	TCONS_00053619	-0.719604381218737	ENSSSCT00000036384	XLOC_025127	PPP1R18	7:26933735-26947761
679	TCONS_00053619	-0.724579126289189	ENSSSCT00000009936	XLOC_026413	JADE1	8:102990692-103053901
680	TCONS_00053619	-0.757730193961275	ENSSSCT00000016778	XLOC_027877	HGF	9:108766045-108841671
681	TCONS_00053619	-0.709163221253204	ENSSSCT00000028182	XLOC_028379	NPAT	9:40631082-40676152
682	TCONS_00053619	-0.703021474512397	ENSSSCT00000027543	XLOC_028568	SLC45A3	9:72609606-72630937
683	TCONS_00053619	-0.704388274819875	ENSSSCT00000020353	XLOC_028762	ssc-mir-214	9:126099155-126105348
684	TCONS_00053619	-0.712655895711953	ENSSSCT00000022338	XLOC_028867	TRAF5	9:144806835-144936784
685	TCONS_00053619	-0.773462899501661	ENSSSCT00000027436	XLOC_030668	ENSSSCG00000029271	GL894027.2:87817-94962
686	TCONS_00053619	-0.761789073414078	ENSSSCT00000024829	XLOC_031286	ST6GAL1	GL894735.1:3890-44771
687	TCONS_00053619	-0.717342326836029	ENSSSCT00000030894	XLOC_032334	ENSSSCG00000028437	GL896241.2:4577-17312
688	TCONS_00053619	-0.74176236271713	ENSSSCT00000030979	XLOC_032802	GPRC5A	GL896435.1:4687-9401
689	TCONS_00056190	-0.730007896594582	ENSSSCT00000004500	XLOC_000057	CNKSR3	1:14406885-14451537
690	TCONS_00056190	-0.74746511273622	ENSSSCT00000004617	XLOC_000126	SLC18B1	1:34441978-34475867
691	TCONS_00056190	-0.753216259750789	ENSSSCT00000025684	XLOC_000725	PTGER2	1:202267520-202282611
692	TCONS_00056190	-0.824997311094564	ENSSSCT00000005812	XLOC_000918	GCNT1	1:256219516-256224463
693	TCONS_00056190	-0.728108043238209	ENSSSCT00000004443	XLOC_001302	MLLT4	1:2720170-2839604
694	TCONS_00056190	-0.781794096059727	ENSSSCT00000004764	XLOC_001507	CNR1	1:63198306-63224423
695	TCONS_00056190	-0.708327576827345	ENSSSCT00000004808	XLOC_001547	USP45	1:75064325-75131476
696	TCONS_00056190	-0.701340142804229	ENSSSCT00000005828	XLOC_002198	ENSSSCG00000005291	1:261797098-261898881
697	TCONS_00056190	-0.746913020065215	ENSSSCT00000006349	XLOC_002489	RBFA	1:310066449-310084481
698	TCONS_00056190	-0.707415139704882	ENSSSCT00000012170	XLOC_003234	USP6NL	10:65994860-66202045
699	TCONS_00056190	-0.731331241838506	ENSSSCT00000012185	XLOC_003243	PFKFB3	10:70831451-70857739
700	TCONS_00056190	-0.722249360235891	ENSSSCT00000023556	XLOC_004047	ENSSSCG00000029502	11:84724790-84745518
701	TCONS_00056190	-0.752422534034404	ENSSSCT00000021497	XLOC_004254	ssc-mir-19b-1	11:66610592-66614005
702	TCONS_00056190	-0.805565471071263	ENSSSCT00000036347	XLOC_004551	TRIM47	12:5492046-5496625
703	TCONS_00056190	-0.775086780116948	ENSSSCT00000018811	XLOC_004614	ERN1	12:14918933-14955053
704	TCONS_00056190	-0.738964467165003	ENSSSCT00000019072	XLOC_005398	OSBPL7	12:23930648-23952278
705	TCONS_00056190	-0.718037369519049	ENSSSCT00000019446	XLOC_005659	NCBP3	12:51813980-51850711
706	TCONS_00056190	-0.719062748156331	ENSSSCT00000012260	XLOC_006052	GALNT15	13:3520406-3561252
707	TCONS_00056190	-0.715802868885286	ENSSSCT00000023649	XLOC_006473	CHST2	13:91594732-91597797
708	TCONS_00056190	-0.748776898858449	ENSSSCT00000012832	XLOC_006495	ENSSSCG00000011722	13:101331269-101357015
709	TCONS_00056190	-0.781640521836626	ENSSSCT00000020749	XLOC_007704	ssc-mir-155	13:199061484-199063484
710	TCONS_00056190	-0.716819490363312	ENSSSCT00000010569	XLOC_008171	SLC25A37	14:8517482-8698488
711	TCONS_00056190	-0.752487558102738	ENSSSCT00000010969	XLOC_008417	SLC35E4	14:50631157-50637823
712	TCONS_00056190	-0.734875611678191	ENSSSCT00000010889	XLOC_009152	ACACB	14:44153446-44271216
713	TCONS_00056190	-0.795633498655526	ENSSSCT00000033889	XLOC_009677	ADAM8	14:153183563-153194302
714	TCONS_00056190	-0.810641999971301	ENSSSCT00000023756	XLOC_010350	IRS1	15:142085140-142150922
715	TCONS_00056190	-0.764654010444009	ENSSSCT00000026451	XLOC_010618	PPP1R3B	15:63426229-63437375
716	TCONS_00056190	-0.707227918209927	ENSSSCT00000018331	XLOC_011529	NADK2	16:22523648-22574284
717	TCONS_00056190	-0.767850773836084	ENSSSCT00000018503	XLOC_011658	ENSSSCG00000016992	16:55909689-55930862
718	TCONS_00056190	-0.87399176210895	ENSSSCT00000027193	XLOC_011929	RASSF2	17:14563016-14588375
719	TCONS_00056190	-0.787017157005713	ENSSSCT00000007738	XLOC_012363	JAG1	17:22065795-22104526
720	TCONS_00056190	-0.765548932147888	ENSSSCT00000018204	XLOC_013029	URGCP	18:53469619-53531295
721	TCONS_00056190	-0.70293414050301	ENSSSCT00000014155	XLOC_013613	RIN1	2:5130992-5137712
722	TCONS_00056190	-0.733106528392398	ENSSSCT00000029703	XLOC_014250	ENSSSCG00000024570	2:74435887-74458404
723	TCONS_00056190	-0.73388581761877	ENSSSCT00000014658	XLOC_014304	ARID3A	2:77532597-77572455
724	TCONS_00056190	-0.719105698504134	ENSSSCT00000014838	XLOC_015414	LRRC8E	2:71709691-71718607
725	TCONS_00056190	-0.711943462301299	ENSSSCT00000008377	XLOC_016309	TRIM4	3:7077431-7103183
726	TCONS_00056190	-0.784884587318341	ENSSSCT00000022905	XLOC_016512	TMEM186	3:34602868-34624761
727	TCONS_00056190	-0.700433887252159	ENSSSCT00000008416	XLOC_017200	EPHB4	3:8032725-8116670
728	TCONS_00056190	-0.764724428018596	ENSSSCT00000009142	XLOC_017699	ENSSSCG00000008348	3:77408776-77439119
729	TCONS_00056190	-0.806411392061867	ENSSSCT00000034549	XLOC_018330	FAM84B	4:13883526-13889562
730	TCONS_00056190	-0.700372554877086	ENSSSCT00000007139	XLOC_018705	CLK2	4:103329408-103352238
731	TCONS_00056190	-0.721016535654535	ENSSSCT00000007260	XLOC_018764	PI4KB	4:107119018-107211987
732	TCONS_00056190	-0.744686821670577	ENSSSCT00000007366	XLOC_018824	TBX15	4:111987660-112036784
733	TCONS_00056190	-0.71358455774163	ENSSSCT00000006861	XLOC_019239	RGS20	4:84211867-84280429
734	TCONS_00056190	-0.73237130807142	ENSSSCT00000007549	XLOC_019645	FNBP1L	4:135331059-135435674
735	TCONS_00056190	-0.755151892779728	ENSSSCT00000000509	XLOC_020219	ENSSSCG00000000471	5:33375355-33519416
736	TCONS_00056190	-0.777264895085572	ENSSSCT00000000572	XLOC_020264	FGD4	5:44866168-45014262
737	TCONS_00056190	-0.827978604878934	ENSSSCT00000002983	XLOC_021471	GAN	6:7456447-7524862
738	TCONS_00056190	-0.712297687767252	ENSSSCT00000004211	XLOC_022454	PDE4B	6:134870515-134915661
739	TCONS_00056190	-0.750169243850445	ENSSSCT00000028743	XLOC_022788	TSHZ3	6:36786208-36791343
740	TCONS_00056190	-0.783193875797252	ENSSSCT00000003410	XLOC_022937	LYPD5	6:46468153-46470858
741	TCONS_00056190	-0.763912091892483	ENSSSCT00000002610	XLOC_024768	PNMA1	7:102681400-102684130
742	TCONS_00056190	-0.721715412291781	ENSSSCT00000002687	XLOC_024827	FLRT2	7:114266091-114364813
743	TCONS_00056190	-0.740327691505197	ENSSSCT00000002644	XLOC_025707	MLH3	7:104062927-104091245
744	TCONS_00056190	-0.739035347621822	ENSSSCT00000009936	XLOC_026413	JADE1	8:102990692-103053901
745	TCONS_00056190	-0.706593017025083	ENSSSCT00000009936	XLOC_026413	JADE1	8:102990692-103053901
746	TCONS_00056190	-0.829598456625335	ENSSSCT00000010080	XLOC_026525	GPRIN3	8:139330438-139341805
747	TCONS_00056190	-0.816979028666965	ENSSSCT00000024271	XLOC_026937	ENSSSCG00000022476	8:96661507-96662026
748	TCONS_00056190	-0.721665560754355	ENSSSCT00000022514	XLOC_027297	RRP8	9:3810354-3821628
749	TCONS_00056190	-0.766026165757926	ENSSSCT00000016857	XLOC_027937	ENSSSCG00000015474	9:125188691-125238329
750	TCONS_00056190	-0.775417107392921	ENSSSCT00000016190	XLOC_028241	PGM2L1	9:9526698-9601058
751	TCONS_00056190	-0.723532707093461	ENSSSCT00000028182	XLOC_028379	NPAT	9:40631082-40676152
752	TCONS_00056190	-0.732563022061913	ENSSSCT00000016605	XLOC_028528	ARHGAP32	9:61997168-62346805
753	TCONS_00056190	-0.743379599275678	ENSSSCT00000027543	XLOC_028568	SLC45A3	9:72609606-72630937
754	TCONS_00056190	-0.70827545465563	ENSSSCT00000022338	XLOC_028867	TRAF5	9:144806835-144936784
755	TCONS_00056190	-0.757794331106594	ENSSSCT00000031199	XLOC_029366	SASH1	GL892553.2:66377-160429
756	TCONS_00056190	-0.797969990535422	ENSSSCT00000026421	XLOC_029468	ENSSSCG00000030601	GL892763.2:48555-55647
757	TCONS_00056190	-0.733864418219587	ENSSSCT00000032511	XLOC_029873	FIBIN	GL893210.2:67730-71005
758	TCONS_00056190	-0.784162554098503	ENSSSCT00000017231	XLOC_030173	RAB11FIP1	GL893552.1:487-32206
759	TCONS_00056190	-0.820208829896618	ENSSSCT00000027259	XLOC_031408	ENSSSCG00000030141	GL894924.2:244-5272
760	TCONS_00056190	-0.713224870712984	ENSSSCT00000027071	XLOC_032075	EVA1A	GL896025.2:7821-9500
761	TCONS_00056190	-0.823113151906444	ENSSSCT00000032159	XLOC_034039	ENSSSCG00000022088	X:49192224-49210830
762	TCONS_00060223	-0.718916419640395	ENSSSCT00000004617	XLOC_000126	SLC18B1	1:34441978-34475867
763	TCONS_00060223	-0.746034550145642	ENSSSCT00000005812	XLOC_000918	GCNT1	1:256219516-256224463
764	TCONS_00060223	-0.735518295072937	ENSSSCT00000004764	XLOC_001507	CNR1	1:63198306-63224423
765	TCONS_00060223	-0.711216746076973	ENSSSCT00000005298	XLOC_001861	ZNF770	1:152186163-152195073
766	TCONS_00060223	-0.705832385081094	ENSSSCT00000005828	XLOC_002198	ENSSSCG00000005291	1:261797098-261898881
767	TCONS_00060223	-0.715120263329734	ENSSSCT00000036347	XLOC_004551	TRIM47	12:5492046-5496625
768	TCONS_00060223	-0.711286162918131	ENSSSCT00000018811	XLOC_004614	ERN1	12:14918933-14955053
769	TCONS_00060223	-0.743438748819226	ENSSSCT00000019446	XLOC_005659	NCBP3	12:51813980-51850711
770	TCONS_00060223	-0.715728754213757	ENSSSCT00000010982	XLOC_008425	LIMK2	14:51094918-51150843
771	TCONS_00060223	-0.78714556951133	ENSSSCT00000023756	XLOC_010350	IRS1	15:142085140-142150922
772	TCONS_00060223	-0.713596467778302	ENSSSCT00000017107	XLOC_010498	GPR39	15:22098596-22413802
773	TCONS_00060223	-0.72474969304216	ENSSSCT00000017206	XLOC_010569	TLR3	15:53839175-53852632
774	TCONS_00060223	-0.700544898251343	ENSSSCT00000026451	XLOC_010618	PPP1R3B	15:63426229-63437375
775	TCONS_00060223	-0.746946448758688	ENSSSCT00000018503	XLOC_011658	ENSSSCG00000016992	16:55909689-55930862
776	TCONS_00060223	-0.744232202156443	ENSSSCT00000027193	XLOC_011929	RASSF2	17:14563016-14588375
777	TCONS_00060223	-0.717365401909998	ENSSSCT00000008007	XLOC_012126	DLGAP4	17:45198642-45252706
778	TCONS_00060223	-0.791234798543826	ENSSSCT00000018204	XLOC_013029	URGCP	18:53469619-53531295
779	TCONS_00060223	-0.714659505361267	ENSSSCT00000014155	XLOC_013613	RIN1	2:5130992-5137712
780	TCONS_00060223	-0.700869368390174	ENSSSCT00000014634	XLOC_013942	ARNTL	2:49291903-49316939
781	TCONS_00060223	-0.713790361237522	ENSSSCT00000014658	XLOC_014304	ARID3A	2:77532597-77572455
782	TCONS_00060223	-0.704147400425861	ENSSSCT00000014838	XLOC_015414	LRRC8E	2:71709691-71718607
783	TCONS_00060223	-0.708359571323792	ENSSSCT00000022905	XLOC_016512	TMEM186	3:34602868-34624761
784	TCONS_00060223	-0.722275595538056	ENSSSCT00000029070	XLOC_017155	ENSSSCG00000021285	3:4800761-4962104
785	TCONS_00060223	-0.769573169651716	ENSSSCT00000008416	XLOC_017200	EPHB4	3:8032725-8116670
786	TCONS_00060223	-0.706953762002722	ENSSSCT00000034549	XLOC_018330	FAM84B	4:13883526-13889562
787	TCONS_00060223	-0.716196512673303	ENSSSCT00000007139	XLOC_018705	CLK2	4:103329408-103352238
788	TCONS_00060223	-0.716449322061024	ENSSSCT00000007189	XLOC_018734	GATAD2B	4:104700116-104779700
789	TCONS_00060223	-0.745990608424656	ENSSSCT00000007366	XLOC_018824	TBX15	4:111987660-112036784
790	TCONS_00060223	-0.717911962398592	ENSSSCT00000006699	XLOC_019144	PDP1	4:46188418-46199072
791	TCONS_00060223	-0.751268577257531	ENSSSCT00000007549	XLOC_019645	FNBP1L	4:135331059-135435674
792	TCONS_00060223	-0.7298437239827	ENSSSCT00000000515	XLOC_020224	HELB	5:33919783-33971662
793	TCONS_00060223	-0.713319558177822	ENSSSCT00000000572	XLOC_020264	FGD4	5:44866168-45014262
794	TCONS_00060223	-0.732822802629306	ENSSSCT00000002983	XLOC_021471	GAN	6:7456447-7524862
795	TCONS_00060223	-0.71076848075479	ENSSSCT00000003453	XLOC_021832	C5AR2	6:48544729-48556689
796	TCONS_00060223	-0.703835864419576	ENSSSCT00000003020	XLOC_022684	MTSS1L	6:13507301-13510202
797	TCONS_00060223	-0.706289440892587	ENSSSCT00000004033	XLOC_023396	ENSSSCG00000003637	6:85628417-85653902
798	TCONS_00060223	-0.702071957554724	ENSSSCT00000002610	XLOC_024768	PNMA1	7:102681400-102684130
799	TCONS_00060223	-0.758643783920035	ENSSSCT00000002644	XLOC_025707	MLH3	7:104062927-104091245
800	TCONS_00060223	-0.705410725214926	ENSSSCT00000009936	XLOC_026413	JADE1	8:102990692-103053901
801	TCONS_00060223	-0.747250158487368	ENSSSCT00000010080	XLOC_026525	GPRIN3	8:139330438-139341805
802	TCONS_00060223	-0.792573721406077	ENSSSCT00000016857	XLOC_027937	ENSSSCG00000015474	9:125188691-125238329
803	TCONS_00060223	-0.725916966445563	ENSSSCT00000016190	XLOC_028241	PGM2L1	9:9526698-9601058
804	TCONS_00060223	-0.749638650114853	ENSSSCT00000027543	XLOC_028568	SLC45A3	9:72609606-72630937
805	TCONS_00060223	-0.835510218433482	ENSSSCT00000026421	XLOC_029468	ENSSSCG00000030601	GL892763.2:48555-55647
806	TCONS_00060223	-0.799903751298612	ENSSSCT00000017231	XLOC_030173	RAB11FIP1	GL893552.1:487-32206
807	TCONS_00060223	-0.773641362763182	ENSSSCT00000032159	XLOC_034039	ENSSSCG00000022088	X:49192224-49210830
808	TCONS_00064401	-0.723119571259365	ENSSSCT00000023554	XLOC_003194	ENSSSCG00000028447	10:52468338-52727310
809	TCONS_00064401	-0.721508026864581	ENSSSCT00000003453	XLOC_021832	C5AR2	6:48544729-48556689
810	TCONS_00064401	-0.732295550094799	ENSSSCT00000016857	XLOC_027937	ENSSSCG00000015474	9:125188691-125238329
811	TCONS_00064964	-0.74810819326538	ENSSSCT00000004500	XLOC_000057	CNKSR3	1:14406885-14451537
812	TCONS_00064964	-0.722086101662931	ENSSSCT00000004617	XLOC_000126	SLC18B1	1:34441978-34475867
813	TCONS_00064964	-0.771607698552651	ENSSSCT00000025684	XLOC_000725	PTGER2	1:202267520-202282611
814	TCONS_00064964	-0.730410019776297	ENSSSCT00000005812	XLOC_000918	GCNT1	1:256219516-256224463
815	TCONS_00064964	-0.710564452734475	ENSSSCT00000004443	XLOC_001302	MLLT4	1:2720170-2839604
816	TCONS_00064964	-0.756720821148429	ENSSSCT00000004764	XLOC_001507	CNR1	1:63198306-63224423
817	TCONS_00064964	-0.730578638279174	ENSSSCT00000004808	XLOC_001547	USP45	1:75064325-75131476
818	TCONS_00064964	-0.739964567474498	ENSSSCT00000005298	XLOC_001861	ZNF770	1:152186163-152195073
819	TCONS_00064964	-0.729521203160494	ENSSSCT00000022347	XLOC_001942	PMAIP1	1:178852052-178857437
820	TCONS_00064964	-0.721482007117812	ENSSSCT00000005828	XLOC_002198	ENSSSCG00000005291	1:261797098-261898881
821	TCONS_00064964	-0.73779965599989	ENSSSCT00000005828	XLOC_002198	ENSSSCG00000005291	1:261797098-261898881
822	TCONS_00064964	-0.754646149672979	ENSSSCT00000006349	XLOC_002489	RBFA	1:310066449-310084481
823	TCONS_00064964	-0.734393133389553	ENSSSCT00000012170	XLOC_003234	USP6NL	10:65994860-66202045
824	TCONS_00064964	-0.70965078681983	ENSSSCT00000012185	XLOC_003243	PFKFB3	10:70831451-70857739
825	TCONS_00064964	-0.738936562904495	ENSSSCT00000023556	XLOC_004047	ENSSSCG00000029502	11:84724790-84745518
826	TCONS_00064964	-0.704986605951126	ENSSSCT00000010254	XLOC_004133	SMAD9	11:12649641-12713009
827	TCONS_00064964	-0.786360239007504	ENSSSCT00000021497	XLOC_004254	ssc-mir-19b-1	11:66610592-66614005
828	TCONS_00064964	-0.765890221718385	ENSSSCT00000036347	XLOC_004551	TRIM47	12:5492046-5496625
829	TCONS_00064964	-0.70076932459126	ENSSSCT00000018809	XLOC_004611	PECAM1	12:14660874-14717259
830	TCONS_00064964	-0.745610196263529	ENSSSCT00000018811	XLOC_004614	ERN1	12:14918933-14955053
831	TCONS_00064964	-0.729274683282662	ENSSSCT00000019252	XLOC_004891	GGNBP2	12:39693860-39730311
832	TCONS_00064964	-0.709831410453482	ENSSSCT00000019072	XLOC_005398	OSBPL7	12:23930648-23952278
833	TCONS_00064964	-0.790054487565477	ENSSSCT00000019446	XLOC_005659	NCBP3	12:51813980-51850711
834	TCONS_00064964	-0.735761448664037	ENSSSCT00000030689	XLOC_006099	STAC	13:23304678-23429463
835	TCONS_00064964	-0.730732304403386	ENSSSCT00000012832	XLOC_006495	ENSSSCG00000011722	13:101331269-101357015
836	TCONS_00064964	-0.703994256374455	ENSSSCT00000013187	XLOC_006850	MORC3	13:210024191-210067411
837	TCONS_00064964	-0.701271724115361	ENSSSCT00000030240	XLOC_007020	ENSSSCG00000028643	13:31719694-31946012
838	TCONS_00064964	-0.722912370856598	ENSSSCT00000022793	XLOC_007196	FOXP1	13:57861323-58095391
839	TCONS_00064964	-0.783225257147085	ENSSSCT00000020749	XLOC_007704	ssc-mir-155	13:199061484-199063484
840	TCONS_00064964	-0.712912551228889	ENSSSCT00000013218	XLOC_007784	PRDM15	13:215498994-215544161
841	TCONS_00064964	-0.701494045670432	ENSSSCT00000010537	XLOC_008156	FAM160B2	14:6793052-6812635
842	TCONS_00064964	-0.756537590918433	ENSSSCT00000010969	XLOC_008417	SLC35E4	14:50631157-50637823
843	TCONS_00064964	-0.774794821638453	ENSSSCT00000010982	XLOC_008425	LIMK2	14:51094918-51150843
844	TCONS_00064964	-0.71728464464279	ENSSSCT00000010595	XLOC_008979	TRIM35	14:12210061-12233228
845	TCONS_00064964	-0.724143067752529	ENSSSCT00000010680	XLOC_009028	PUS1	14:24852145-24870014
846	TCONS_00064964	-0.770389105831113	ENSSSCT00000033889	XLOC_009677	ADAM8	14:153183563-153194302
847	TCONS_00064964	-0.796062360442078	ENSSSCT00000023756	XLOC_010350	IRS1	15:142085140-142150922
848	TCONS_00064964	-0.710716671659891	ENSSSCT00000027524	XLOC_010472	ZEB2	15:7946300-7980509
849	TCONS_00064964	-0.734947567358092	ENSSSCT00000017206	XLOC_010569	TLR3	15:53839175-53852632
850	TCONS_00064964	-0.770598893142171	ENSSSCT00000026451	XLOC_010618	PPP1R3B	15:63426229-63437375
851	TCONS_00064964	-0.710455429737972	ENSSSCT00000018331	XLOC_011529	NADK2	16:22523648-22574284
852	TCONS_00064964	-0.700979246182174	ENSSSCT00000018503	XLOC_011658	ENSSSCG00000016992	16:55909689-55930862
853	TCONS_00064964	-0.759179435515774	ENSSSCT00000027193	XLOC_011929	RASSF2	17:14563016-14588375
854	TCONS_00064964	-0.7628806392448	ENSSSCT00000008007	XLOC_012126	DLGAP4	17:45198642-45252706
855	TCONS_00064964	-0.755033767543406	ENSSSCT00000007738	XLOC_012363	JAG1	17:22065795-22104526
856	TCONS_00064964	-0.703770914884562	ENSSSCT00000007949	XLOC_012479	CDK5RAP1	17:41826638-41861513
857	TCONS_00064964	-0.746754661384824	ENSSSCT00000018204	XLOC_013029	URGCP	18:53469619-53531295
858	TCONS_00064964	-0.713959083029161	ENSSSCT00000014155	XLOC_013613	RIN1	2:5130992-5137712
859	TCONS_00064964	-0.745006821097666	ENSSSCT00000014634	XLOC_013942	ARNTL	2:49291903-49316939
860	TCONS_00064964	-0.703422279325257	ENSSSCT00000029703	XLOC_014250	ENSSSCG00000024570	2:74435887-74458404
861	TCONS_00064964	-0.756804655936674	ENSSSCT00000014658	XLOC_014304	ARID3A	2:77532597-77572455
862	TCONS_00064964	-0.747276648713454	ENSSSCT00000014160	XLOC_014832	KLC2	2:5188926-5198860
863	TCONS_00064964	-0.718862558564394	ENSSSCT00000022326	XLOC_015032	PTPRJ	2:15632254-15688569
864	TCONS_00064964	-0.766150096979471	ENSSSCT00000014838	XLOC_015414	LRRC8E	2:71709691-71718607
865	TCONS_00064964	-0.743141921474928	ENSSSCT00000014804	XLOC_015425	ENSSSCG00000013554	2:72685805-72695531
866	TCONS_00064964	-0.720614656029712	ENSSSCT00000008377	XLOC_016309	TRIM4	3:7077431-7103183
867	TCONS_00064964	-0.786986233957741	ENSSSCT00000022905	XLOC_016512	TMEM186	3:34602868-34624761
868	TCONS_00064964	-0.705930655976917	ENSSSCT00000009065	XLOC_016788	ENSSSCG00000008277	3:71865601-71868303
869	TCONS_00064964	-0.74090174890829	ENSSSCT00000029070	XLOC_017155	ENSSSCG00000021285	3:4800761-4962104
870	TCONS_00064964	-0.73158811324621	ENSSSCT00000008416	XLOC_017200	EPHB4	3:8032725-8116670
871	TCONS_00064964	-0.703226119274706	ENSSSCT00000009142	XLOC_017699	ENSSSCG00000008348	3:77408776-77439119
872	TCONS_00064964	-0.703512495174748	ENSSSCT00000006526	XLOC_018311	ST3GAL1	4:7685462-7776990
873	TCONS_00064964	-0.767240636181963	ENSSSCT00000034549	XLOC_018330	FAM84B	4:13883526-13889562
874	TCONS_00064964	-0.743811579967157	ENSSSCT00000007139	XLOC_018705	CLK2	4:103329408-103352238
875	TCONS_00064964	-0.709038200155071	ENSSSCT00000007189	XLOC_018734	GATAD2B	4:104700116-104779700
876	TCONS_00064964	-0.744512365290426	ENSSSCT00000007260	XLOC_018764	PI4KB	4:107119018-107211987
877	TCONS_00064964	-0.800393977883262	ENSSSCT00000007366	XLOC_018824	TBX15	4:111987660-112036784
878	TCONS_00064964	-0.744779445818199	ENSSSCT00000006699	XLOC_019144	PDP1	4:46188418-46199072
879	TCONS_00064964	-0.70728151551045	ENSSSCT00000006861	XLOC_019239	RGS20	4:84211867-84280429
880	TCONS_00064964	-0.764667912168322	ENSSSCT00000007549	XLOC_019645	FNBP1L	4:135331059-135435674
881	TCONS_00064964	-0.756131658536796	ENSSSCT00000000509	XLOC_020219	ENSSSCG00000000471	5:33375355-33519416
882	TCONS_00064964	-0.776581068482348	ENSSSCT00000000572	XLOC_020264	FGD4	5:44866168-45014262
883	TCONS_00064964	-0.804358341117243	ENSSSCT00000002983	XLOC_021471	GAN	6:7456447-7524862
884	TCONS_00064964	-0.754377402602908	ENSSSCT00000003453	XLOC_021832	C5AR2	6:48544729-48556689
885	TCONS_00064964	-0.719364194008979	ENSSSCT00000003020	XLOC_022684	MTSS1L	6:13507301-13510202
886	TCONS_00064964	-0.707402239188499	ENSSSCT00000028743	XLOC_022788	TSHZ3	6:36786208-36791343
887	TCONS_00064964	-0.757278466651998	ENSSSCT00000003410	XLOC_022937	LYPD5	6:46468153-46470858
888	TCONS_00064964	-0.71789945078367	ENSSSCT00000032385	XLOC_023248	FBXO42	6:69680229-69761297
889	TCONS_00064964	-0.710011275674631	ENSSSCT00000030027	XLOC_023332	FAM76A	6:78416216-78446670
890	TCONS_00064964	-0.744131690212636	ENSSSCT00000004033	XLOC_023396	ENSSSCG00000003637	6:85628417-85653902
891	TCONS_00064964	-0.703855232766972	ENSSSCT00000004333	XLOC_023645	TOE1	6:153280216-153413547
892	TCONS_00064964	-0.746911367720002	ENSSSCT00000002610	XLOC_024768	PNMA1	7:102681400-102684130
893	TCONS_00064964	-0.73616326713629	ENSSSCT00000002687	XLOC_024827	FLRT2	7:114266091-114364813
894	TCONS_00064964	-0.721208868232667	ENSSSCT00000002644	XLOC_025707	MLH3	7:104062927-104091245
895	TCONS_00064964	-0.770661563836602	ENSSSCT00000009936	XLOC_026413	JADE1	8:102990692-103053901
896	TCONS_00064964	-0.755380602189165	ENSSSCT00000009936	XLOC_026413	JADE1	8:102990692-103053901
897	TCONS_00064964	-0.786307332201533	ENSSSCT00000010080	XLOC_026525	GPRIN3	8:139330438-139341805
898	TCONS_00064964	-0.737277394614136	ENSSSCT00000022514	XLOC_027297	RRP8	9:3810354-3821628
899	TCONS_00064964	-0.717173211108488	ENSSSCT00000016750	XLOC_027843	ITGB8	9:98588870-98771936
900	TCONS_00064964	-0.725397999700399	ENSSSCT00000016778	XLOC_027877	HGF	9:108766045-108841671
901	TCONS_00064964	-0.789094744420015	ENSSSCT00000016857	XLOC_027937	ENSSSCG00000015474	9:125188691-125238329
902	TCONS_00064964	-0.775283306591959	ENSSSCT00000016190	XLOC_028241	PGM2L1	9:9526698-9601058
903	TCONS_00064964	-0.71476157034063	ENSSSCT00000028182	XLOC_028379	NPAT	9:40631082-40676152
904	TCONS_00064964	-0.730418843972003	ENSSSCT00000016605	XLOC_028528	ARHGAP32	9:61997168-62346805
905	TCONS_00064964	-0.783584783630194	ENSSSCT00000027543	XLOC_028568	SLC45A3	9:72609606-72630937
906	TCONS_00064964	-0.716820193016986	ENSSSCT00000020353	XLOC_028762	ssc-mir-214	9:126099155-126105348
907	TCONS_00064964	-0.724403466977839	ENSSSCT00000022338	XLOC_028867	TRAF5	9:144806835-144936784
908	TCONS_00064964	-0.776810699309872	ENSSSCT00000026421	XLOC_029468	ENSSSCG00000030601	GL892763.2:48555-55647
909	TCONS_00064964	-0.748862698314027	ENSSSCT00000032511	XLOC_029873	FIBIN	GL893210.2:67730-71005
910	TCONS_00064964	-0.770544466113142	ENSSSCT00000017231	XLOC_030173	RAB11FIP1	GL893552.1:487-32206
911	TCONS_00064964	-0.719440705637999	ENSSSCT00000027436	XLOC_030668	ENSSSCG00000029271	GL894027.2:87817-94962
912	TCONS_00064964	-0.70352820182543	ENSSSCT00000024829	XLOC_031286	ST6GAL1	GL894735.1:3890-44771
913	TCONS_00064964	-0.742995408761477	ENSSSCT00000027259	XLOC_031408	ENSSSCG00000030141	GL894924.2:244-5272
914	TCONS_00064964	-0.761882988004438	ENSSSCT00000027071	XLOC_032075	EVA1A	GL896025.2:7821-9500
915	TCONS_00064964	-0.701763687372276	ENSSSCT00000030979	XLOC_032802	GPRC5A	GL896435.1:4687-9401
916	TCONS_00064964	-0.797014532245135	ENSSSCT00000032159	XLOC_034039	ENSSSCG00000022088	X:49192224-49210830
