# Supplementary material for: Identification and characterization of long non-coding RNAs in porcine granulosa cells exposed to 2,3,7,8-tetrachlorodibenzo-p-dioxin
Source: J Anim Sci Biotechnol. 2018 Oct 11;9:72. doi: 10.1186/s40104-018-0288-3 (PMC6180664; doi:10.1186/s40104-018-0288-3)
Supplement: Supplementary file 4 — Positively co-expressed trans-target genes predicted to be regulated by differentially expressed lncRNAs identified in porcine granulosa cells exposed to TCDD for 3, 12 and 24 h. (XLSX 126 kb) [file 40104_2018_288_MOESM4_ESM.xlsx]

## Sheet: Additional file 4
Additional file 4. Positively co-expressed trans-target genes predicted to be regulated by differentially expressed lncRNAs identified in porcine granulosa cells exposed to TCDD for 3, 12 and 24 h
Number	Identified lncRNA	Correlation value	Gene Ensembl ID	Gene XLOC	Gene Symbol	Gene Locus
1	TCONS_00005658	0.891876035507845	ENSSSCT00000012185	XLOC_003243	PFKFB3	10:70831451-70857739
2	TCONS_00005658	0.710158447610284	ENSSSCT00000034425	XLOC_003500	MAP3K8	10:45065120-45177941
3	TCONS_00005658	0.773651461955011	ENSSSCT00000035652	XLOC_003809	IL17D	11:108289-220289
4	TCONS_00005658	0.729785961698781	ENSSSCT00000010438	XLOC_004032	ZIC2	11:76103278-76108001
5	TCONS_00005658	0.837777884492262	ENSSSCT00000010459	XLOC_004042	ABHD13	11:82962610-82984919
6	TCONS_00005658	0.758871225906867	ENSSSCT00000031698	XLOC_005515	TBX2	12:38328613-38338340
7	TCONS_00005658	0.714433405693269	ENSSSCT00000022865	XLOC_006283	KCTD6	13:44219923-44231056
8	TCONS_00005658	0.725994332905519	ENSSSCT00000013161	XLOC_006828	BACH1	13:203110438-203148106
9	TCONS_00005658	0.828886334902663	ENSSSCT00000011307	XLOC_008616	ZMIZ1	14:88066511-88307522
10	TCONS_00005658	0.715214939849247	ENSSSCT00000011599	XLOC_008799	NEURL1	14:124318582-124695053
11	TCONS_00005658	0.776132971874083	ENSSSCT00000023976	XLOC_008810	MXI1	14:131480739-131627266
12	TCONS_00005658	0.830979673475794	ENSSSCT00000011364	XLOC_009443	ENSSSCG00000010381	14:96945898-97088889
13	TCONS_00005658	0.746796676544627	ENSSSCT00000011793	XLOC_009879	ENSSSCG00000021907	14:153403664-153577421
14	TCONS_00005658	0.76080650305024	ENSSSCT00000014756	XLOC_015456	CHAF1A	2:74873527-74904761
15	TCONS_00005658	0.777680995479904	ENSSSCT00000008319	XLOC_016274	WIPI2	3:4487103-4521480
16	TCONS_00005658	0.778073428784315	ENSSSCT00000031303	XLOC_016556	CCDC64B	3:40538889-40556945
17	TCONS_00005658	0.800069954780224	ENSSSCT00000032217	XLOC_016557	MMP25	3:40557829-40571815
18	TCONS_00005658	0.804014112610053	ENSSSCT00000009052	XLOC_016782	ENSSSCG00000008266	3:71670339-71690705
19	TCONS_00005658	0.710592463687069	ENSSSCT00000029086	XLOC_017108	ENSSSCG00000020813	3:108710-121111
20	TCONS_00005658	0.829030393890864	ENSSSCT00000023524	XLOC_017432	AXIN1	3:41033944-41083069
21	TCONS_00005658	0.77938802248426	ENSSSCT00000032902	XLOC_018294	ENSSSCG00000030831	4:2283527-2297518
22	TCONS_00005658	0.790075940001046	ENSSSCT00000022186	XLOC_018949	7SK	4:138627342-138631291
23	TCONS_00005658	0.717058508417646	ENSSSCT00000006699	XLOC_019144	PDP1	4:46188418-46199072
24	TCONS_00005658	0.815844440382661	ENSSSCT00000006702	XLOC_019147	RBM12B	4:46381556-46419994
25	TCONS_00005658	0.780955067223935	ENSSSCT00000000003	XLOC_019920	GTSE1	5:544685-564104
26	TCONS_00005658	0.732887496583301	ENSSSCT00000000003	XLOC_019920	GTSE1	5:544685-564104
27	TCONS_00005658	0.85505353804716	ENSSSCT00000000779	XLOC_021054	KCNA1	5:67763446-67770150
28	TCONS_00005658	0.757485255530317	ENSSSCT00000003592	XLOC_021913	ZNF175	6:51770935-51782932
29	TCONS_00005658	0.712624482156451	ENSSSCT00000004240	XLOC_022468	OMA1	6:141476688-141544585
30	TCONS_00005658	0.710450347032818	ENSSSCT00000003260	XLOC_022842	ZNF585B	6:41627404-41685165
31	TCONS_00005658	0.831744675447529	ENSSSCT00000003571	XLOC_023035	SHANK1	6:51349097-51395951
32	TCONS_00005658	0.835428435204895	ENSSSCT00000001157	XLOC_024120	DTNBP1	7:12191534-12309282
33	TCONS_00005658	0.83099350007851	ENSSSCT00000001660	XLOC_024316	GCLC	7:31702761-31753730
34	TCONS_00005658	0.85616419961718	ENSSSCT00000030706	XLOC_024405	CUL9	7:43724700-43763816
35	TCONS_00005658	0.700869492639836	ENSSSCT00000001998	XLOC_024468	CEMIP	7:55356174-55375597
36	TCONS_00005658	0.72291169625555	ENSSSCT00000022373	XLOC_025385	ENSSSCG00000027023	7:55237530-55289238
37	TCONS_00005658	0.717853388416978	ENSSSCT00000009678	XLOC_026226	PDGFRA	8:43008185-43046529
38	TCONS_00005658	0.728821966824448	ENSSSCT00000016184	XLOC_028235	DNAJB13	9:9131928-9147474
39	TCONS_00005658	0.714595167615114	ENSSSCT00000016764	XLOC_028678	ENSSSCG00000015389	9:102174740-102237020
40	TCONS_00005658	0.790775917584624	ENSSSCT00000013687	XLOC_034212	ENSSSCG00000012518	X:97705480-97740565
41	TCONS_00005658	0.752417733211521	ENSSSCT00000032786	XLOC_034502	NHS	X:14951320-15305754
42	TCONS_00006290	0.733067864509163	ENSSSCT00000024726	XLOC_001038	ENSSSCG00000022780	1:283440943-283479545
43	TCONS_00006290	0.776188368571867	ENSSSCT00000030224	XLOC_001410	TBPL1	1:33338166-33439451
44	TCONS_00006290	0.798266183985114	ENSSSCT00000012185	XLOC_003243	PFKFB3	10:70831451-70857739
45	TCONS_00006290	0.718394313958848	ENSSSCT00000034425	XLOC_003500	MAP3K8	10:45065120-45177941
46	TCONS_00006290	0.751374649160812	ENSSSCT00000012175	XLOC_003579	GATA3	10:69581079-69602374
47	TCONS_00006290	0.82896171283609	ENSSSCT00000035652	XLOC_003809	IL17D	11:108289-220289
48	TCONS_00006290	0.8705375707629	ENSSSCT00000010438	XLOC_004032	ZIC2	11:76103278-76108001
49	TCONS_00006290	0.877600554244537	ENSSSCT00000010459	XLOC_004042	ABHD13	11:82962610-82984919
50	TCONS_00006290	0.736828026480045	ENSSSCT00000018780	XLOC_005242	SOX9	12:9027588-9033322
51	TCONS_00006290	0.900096929860795	ENSSSCT00000031698	XLOC_005515	TBX2	12:38328613-38338340
52	TCONS_00006290	0.805694908718868	ENSSSCT00000019369	XLOC_005604	SLC6A4	12:48106435-48148808
53	TCONS_00006290	0.74787682738153	ENSSSCT00000022865	XLOC_006283	KCTD6	13:44219923-44231056
54	TCONS_00006290	0.822401654221724	ENSSSCT00000013161	XLOC_006828	BACH1	13:203110438-203148106
55	TCONS_00006290	0.732160870503953	ENSSSCT00000010895	XLOC_008381	SSH1	14:44506785-44573853
56	TCONS_00006290	0.884363802342706	ENSSSCT00000011307	XLOC_008616	ZMIZ1	14:88066511-88307522
57	TCONS_00006290	0.817301558850452	ENSSSCT00000011599	XLOC_008799	NEURL1	14:124318582-124695053
58	TCONS_00006290	0.908827076255048	ENSSSCT00000023976	XLOC_008810	MXI1	14:131480739-131627266
59	TCONS_00006290	0.771213349957051	ENSSSCT00000023976	XLOC_008810	MXI1	14:131480739-131627266
60	TCONS_00006290	0.78802714472398	ENSSSCT00000011708	XLOC_008862	ENSSSCG00000010702	14:143414776-143470540
61	TCONS_00006290	0.797061230206569	ENSSSCT00000011186	XLOC_009327	RTKN2	14:70760197-70796451
62	TCONS_00006290	0.888787381445235	ENSSSCT00000011364	XLOC_009443	ENSSSCG00000010381	14:96945898-97088889
63	TCONS_00006290	0.772812873985135	ENSSSCT00000011374	XLOC_009450	DRGX	14:97848985-97884441
64	TCONS_00006290	0.806215246540431	ENSSSCT00000011793	XLOC_009879	ENSSSCG00000021907	14:153403664-153577421
65	TCONS_00006290	0.786545086500167	ENSSSCT00000030396	XLOC_010532	KBTBD11	15:38032937-38054913
66	TCONS_00006290	0.718376275989835	ENSSSCT00000018443	XLOC_011608	SMIM15	16:42877628-42883182
67	TCONS_00006290	0.737346083073389	ENSSSCT00000031916	XLOC_012388	ENSSSCG00000025340	17:32441694-32462427
68	TCONS_00006290	0.746471521894684	ENSSSCT00000015560	XLOC_014521	CSNK1G3	2:132386067-132482885
69	TCONS_00006290	0.744353935696911	ENSSSCT00000014591	XLOC_015135	TMEM86A	2:43554938-43560125
70	TCONS_00006290	0.818026271021157	ENSSSCT00000014756	XLOC_015456	CHAF1A	2:74873527-74904761
71	TCONS_00006290	0.714872869155479	ENSSSCT00000015739	XLOC_015838	NR3C1	2:151051681-151160288
72	TCONS_00006290	0.852233101677141	ENSSSCT00000008319	XLOC_016274	WIPI2	3:4487103-4521480
73	TCONS_00006290	0.714497340670709	ENSSSCT00000032231	XLOC_016450	ENSSSCG00000026077	3:22202580-22224225
74	TCONS_00006290	0.853097359776417	ENSSSCT00000031303	XLOC_016556	CCDC64B	3:40538889-40556945
75	TCONS_00006290	0.755743713425969	ENSSSCT00000032217	XLOC_016557	MMP25	3:40557829-40571815
76	TCONS_00006290	0.824997759147018	ENSSSCT00000009052	XLOC_016782	ENSSSCG00000008266	3:71670339-71690705
77	TCONS_00006290	0.764851219909172	ENSSSCT00000031703	XLOC_016883	ADGRF2	3:92015233-92060064
78	TCONS_00006290	0.74013010405616	ENSSSCT00000029086	XLOC_017108	ENSSSCG00000020813	3:108710-121111
79	TCONS_00006290	0.838005613767974	ENSSSCT00000024733	XLOC_017233	ENSSSCG00000024045	3:11676066-11759966
80	TCONS_00006290	0.857003673260574	ENSSSCT00000023524	XLOC_017432	AXIN1	3:41033944-41083069
81	TCONS_00006290	0.837383206983972	ENSSSCT00000032902	XLOC_018294	ENSSSCG00000030831	4:2283527-2297518
82	TCONS_00006290	0.77196284462419	ENSSSCT00000007390	XLOC_018836	CASQ2	4:115007631-115070760
83	TCONS_00006290	0.845935547843482	ENSSSCT00000022186	XLOC_018949	7SK	4:138627342-138631291
84	TCONS_00006290	0.74682581160517	ENSSSCT00000006699	XLOC_019144	PDP1	4:46188418-46199072
85	TCONS_00006290	0.835380589185824	ENSSSCT00000006702	XLOC_019147	RBM12B	4:46381556-46419994
86	TCONS_00006290	0.709051633067656	ENSSSCT00000006747	XLOC_019173	FABP5	4:60305278-60311234
87	TCONS_00006290	0.858165980992979	ENSSSCT00000000003	XLOC_019920	GTSE1	5:544685-564104
88	TCONS_00006290	0.835093943314554	ENSSSCT00000000003	XLOC_019920	GTSE1	5:544685-564104
89	TCONS_00006290	0.715989473834761	ENSSSCT00000028972	XLOC_019982	MAFF	5:6915996-7133894
90	TCONS_00006290	0.756109030012598	ENSSSCT00000000190	XLOC_020709	RND1	5:15325816-15333222
91	TCONS_00006290	0.864006295072263	ENSSSCT00000000779	XLOC_021054	KCNA1	5:67763446-67770150
92	TCONS_00006290	0.812763801995303	ENSSSCT00000003592	XLOC_021913	ZNF175	6:51770935-51782932
93	TCONS_00006290	0.72059666755374	ENSSSCT00000024287	XLOC_021996	ZNF667	6:55712169-55839156
94	TCONS_00006290	0.820654133405526	ENSSSCT00000004240	XLOC_022468	OMA1	6:141476688-141544585
95	TCONS_00006290	0.720240472170013	ENSSSCT00000003260	XLOC_022842	ZNF585B	6:41627404-41685165
96	TCONS_00006290	0.749484505257286	ENSSSCT00000003571	XLOC_023035	SHANK1	6:51349097-51395951
97	TCONS_00006290	0.798583211646979	ENSSSCT00000003587	XLOC_023043	VSIG10L	6:51656466-51669313
98	TCONS_00006290	0.747097198180628	ENSSSCT00000025688	XLOC_023136	ENSSSCG00000022411	6:57063000-57084616
99	TCONS_00006290	0.787809411345239	ENSSSCT00000027475	XLOC_023377	RNF19B	6:83246505-83277474
100	TCONS_00006290	0.740540939288939	ENSSSCT00000027475	XLOC_023377	RNF19B	6:83246505-83277474
101	TCONS_00006290	0.819607792655767	ENSSSCT00000001082	XLOC_024073	FOXF2	7:914756-920677
102	TCONS_00006290	0.876500535920575	ENSSSCT00000001157	XLOC_024120	DTNBP1	7:12191534-12309282
103	TCONS_00006290	0.867924095220925	ENSSSCT00000001660	XLOC_024316	GCLC	7:31702761-31753730
104	TCONS_00006290	0.862234576548379	ENSSSCT00000001998	XLOC_024468	CEMIP	7:55356174-55375597
105	TCONS_00006290	0.721181630558449	ENSSSCT00000002262	XLOC_024616	BCL2L2	7:80970150-80976042
106	TCONS_00006290	0.781345711746958	ENSSSCT00000001129	XLOC_024975	TFAP2A	7:7533171-7553476
107	TCONS_00006290	0.807944523057254	ENSSSCT00000001140	XLOC_024980	ENSSSCG00000001046	7:8268048-8314905
108	TCONS_00006290	0.740806840712498	ENSSSCT00000001195	XLOC_025019	CMAH	7:21018479-21109433
109	TCONS_00006290	0.888870546581026	ENSSSCT00000022373	XLOC_025385	ENSSSCG00000027023	7:55237530-55289238
110	TCONS_00006290	0.719473224769822	ENSSSCT00000002614	XLOC_025693	ENSSSCG00000002350	7:102828130-102878974
111	TCONS_00006290	0.787098221688738	ENSSSCT00000009678	XLOC_026226	PDGFRA	8:43008185-43046529
112	TCONS_00006290	0.801777661719309	ENSSSCT00000027147	XLOC_026566	C4orf22	8:146606927-146643778
113	TCONS_00006290	0.759166088327898	ENSSSCT00000016117	XLOC_028190	OR51E1	9:6106323-6117673
114	TCONS_00006290	0.843740666162624	ENSSSCT00000016184	XLOC_028235	DNAJB13	9:9131928-9147474
115	TCONS_00006290	0.728362500360235	ENSSSCT00000017036	XLOC_028574	ENSSSCG00000015640	9:73071913-73459933
116	TCONS_00006290	0.733672697819862	ENSSSCT00000016764	XLOC_028678	ENSSSCG00000015389	9:102174740-102237020
117	TCONS_00006290	0.835866322971971	ENSSSCT00000013687	XLOC_034212	ENSSSCG00000012518	X:97705480-97740565
118	TCONS_00006290	0.873499126274976	ENSSSCT00000032786	XLOC_034502	NHS	X:14951320-15305754
119	TCONS_00006291	0.747804150170842	ENSSSCT00000004849	XLOC_000261	FOXO3	1:83886631-84070825
120	TCONS_00006291	0.770124213129808	ENSSSCT00000024726	XLOC_001038	ENSSSCG00000022780	1:283440943-283479545
121	TCONS_00006291	0.764348693248474	ENSSSCT00000030224	XLOC_001410	TBPL1	1:33338166-33439451
122	TCONS_00006291	0.753158134082362	ENSSSCT00000012175	XLOC_003579	GATA3	10:69581079-69602374
123	TCONS_00006291	0.761857034914022	ENSSSCT00000035652	XLOC_003809	IL17D	11:108289-220289
124	TCONS_00006291	0.835987059898166	ENSSSCT00000010438	XLOC_004032	ZIC2	11:76103278-76108001
125	TCONS_00006291	0.754880136933066	ENSSSCT00000010459	XLOC_004042	ABHD13	11:82962610-82984919
126	TCONS_00006291	0.760093325417192	ENSSSCT00000018780	XLOC_005242	SOX9	12:9027588-9033322
127	TCONS_00006291	0.809679778901064	ENSSSCT00000031698	XLOC_005515	TBX2	12:38328613-38338340
128	TCONS_00006291	0.781237787708437	ENSSSCT00000019369	XLOC_005604	SLC6A4	12:48106435-48148808
129	TCONS_00006291	0.757536137716431	ENSSSCT00000022865	XLOC_006283	KCTD6	13:44219923-44231056
130	TCONS_00006291	0.724057886415022	ENSSSCT00000034096	XLOC_006405	ACKR4	13:81305208-81403413
131	TCONS_00006291	0.772613247749924	ENSSSCT00000010506	XLOC_008140	GADD45G	14:1421134-1422714
132	TCONS_00006291	0.706136824359821	ENSSSCT00000010645	XLOC_008224	MFAP3L	14:21124107-21160351
133	TCONS_00006291	0.786402191795056	ENSSSCT00000010895	XLOC_008381	SSH1	14:44506785-44573853
134	TCONS_00006291	0.753668463683871	ENSSSCT00000011307	XLOC_008616	ZMIZ1	14:88066511-88307522
135	TCONS_00006291	0.78881521132667	ENSSSCT00000011599	XLOC_008799	NEURL1	14:124318582-124695053
136	TCONS_00006291	0.801752735279887	ENSSSCT00000023976	XLOC_008810	MXI1	14:131480739-131627266
137	TCONS_00006291	0.752783220574199	ENSSSCT00000023976	XLOC_008810	MXI1	14:131480739-131627266
138	TCONS_00006291	0.776058328367142	ENSSSCT00000011708	XLOC_008862	ENSSSCG00000010702	14:143414776-143470540
139	TCONS_00006291	0.745448085821797	ENSSSCT00000011186	XLOC_009327	RTKN2	14:70760197-70796451
140	TCONS_00006291	0.788132372268026	ENSSSCT00000011364	XLOC_009443	ENSSSCG00000010381	14:96945898-97088889
141	TCONS_00006291	0.72966201732008	ENSSSCT00000011374	XLOC_009450	DRGX	14:97848985-97884441
142	TCONS_00006291	0.761902118156432	ENSSSCT00000011793	XLOC_009879	ENSSSCG00000021907	14:153403664-153577421
143	TCONS_00006291	0.82788498214931	ENSSSCT00000030396	XLOC_010532	KBTBD11	15:38032937-38054913
144	TCONS_00006291	0.713164076104899	ENSSSCT00000020727	XLOC_010598	U6	15:59621873-59683461
145	TCONS_00006291	0.719398232226625	ENSSSCT00000018443	XLOC_011608	SMIM15	16:42877628-42883182
146	TCONS_00006291	0.707498465721105	ENSSSCT00000031435	XLOC_011987	ENSSSCG00000028004	17:31588819-31830852
147	TCONS_00006291	0.78333345880525	ENSSSCT00000031435	XLOC_011987	ENSSSCG00000028004	17:31588819-31830852
148	TCONS_00006291	0.730795061213849	ENSSSCT00000031916	XLOC_011990	ENSSSCG00000025340	17:32441694-32462427
149	TCONS_00006291	0.800189469791997	ENSSSCT00000031916	XLOC_012388	ENSSSCG00000025340	17:32441694-32462427
150	TCONS_00006291	0.72511218925773	ENSSSCT00000015465	XLOC_014457	NR2F1	2:103838946-103848892
151	TCONS_00006291	0.788314404142662	ENSSSCT00000014591	XLOC_015135	TMEM86A	2:43554938-43560125
152	TCONS_00006291	0.766329920969158	ENSSSCT00000014756	XLOC_015456	CHAF1A	2:74873527-74904761
153	TCONS_00006291	0.764186142711304	ENSSSCT00000015739	XLOC_015838	NR3C1	2:151051681-151160288
154	TCONS_00006291	0.726586418923271	ENSSSCT00000008319	XLOC_016274	WIPI2	3:4487103-4521480
155	TCONS_00006291	0.778584621923738	ENSSSCT00000032231	XLOC_016450	ENSSSCG00000026077	3:22202580-22224225
156	TCONS_00006291	0.808754344968459	ENSSSCT00000031303	XLOC_016556	CCDC64B	3:40538889-40556945
157	TCONS_00006291	0.770325926911653	ENSSSCT00000032217	XLOC_016557	MMP25	3:40557829-40571815
158	TCONS_00006291	0.732588129095156	ENSSSCT00000009052	XLOC_016782	ENSSSCG00000008266	3:71670339-71690705
159	TCONS_00006291	0.767777813710735	ENSSSCT00000031703	XLOC_016883	ADGRF2	3:92015233-92060064
160	TCONS_00006291	0.87912878550764	ENSSSCT00000024733	XLOC_017233	ENSSSCG00000024045	3:11676066-11759966
161	TCONS_00006291	0.73779862086753	ENSSSCT00000023524	XLOC_017432	AXIN1	3:41033944-41083069
162	TCONS_00006291	0.749061731347271	ENSSSCT00000008749	XLOC_017433	TMEM8A	3:41093859-41109257
163	TCONS_00006291	0.701977942891365	ENSSSCT00000006564	XLOC_018341	FBXO32	4:16634670-16674248
164	TCONS_00006291	0.765469116307481	ENSSSCT00000007390	XLOC_018836	CASQ2	4:115007631-115070760
165	TCONS_00006291	0.721783732254991	ENSSSCT00000006702	XLOC_019147	RBM12B	4:46381556-46419994
166	TCONS_00006291	0.734663476965225	ENSSSCT00000028938	XLOC_019417	ENSSSCG00000027628	4:104198430-104250107
167	TCONS_00006291	0.756922295257898	ENSSSCT00000000003	XLOC_019920	GTSE1	5:544685-564104
168	TCONS_00006291	0.730670490966961	ENSSSCT00000000003	XLOC_019920	GTSE1	5:544685-564104
169	TCONS_00006291	0.7889590965813	ENSSSCT00000000190	XLOC_020709	RND1	5:15325816-15333222
170	TCONS_00006291	0.747913581216588	ENSSSCT00000000779	XLOC_021054	KCNA1	5:67763446-67770150
171	TCONS_00006291	0.703601234121933	ENSSSCT00000000876	XLOC_021108	SLC38A1	5:79930757-80001076
172	TCONS_00006291	0.707666115615893	ENSSSCT00000003592	XLOC_021913	ZNF175	6:51770935-51782932
173	TCONS_00006291	0.777054047464477	ENSSSCT00000024287	XLOC_021996	ZNF667	6:55712169-55839156
174	TCONS_00006291	0.717578416277947	ENSSSCT00000003260	XLOC_022842	ZNF585B	6:41627404-41685165
175	TCONS_00006291	0.848199976892856	ENSSSCT00000003587	XLOC_023043	VSIG10L	6:51656466-51669313
176	TCONS_00006291	0.745949879682763	ENSSSCT00000025688	XLOC_023136	ENSSSCG00000022411	6:57063000-57084616
177	TCONS_00006291	0.760075654541386	ENSSSCT00000027475	XLOC_023377	RNF19B	6:83246505-83277474
178	TCONS_00006291	0.744390556610846	ENSSSCT00000027475	XLOC_023377	RNF19B	6:83246505-83277474
179	TCONS_00006291	0.862352296581244	ENSSSCT00000001082	XLOC_024073	FOXF2	7:914756-920677
180	TCONS_00006291	0.747838044761201	ENSSSCT00000001157	XLOC_024120	DTNBP1	7:12191534-12309282
181	TCONS_00006291	0.79280065818967	ENSSSCT00000001660	XLOC_024316	GCLC	7:31702761-31753730
182	TCONS_00006291	0.785097832830747	ENSSSCT00000001998	XLOC_024468	CEMIP	7:55356174-55375597
183	TCONS_00006291	0.720571279610438	ENSSSCT00000022656	XLOC_024866	BDKRB2	7:124702125-124709258
184	TCONS_00006291	0.82488891655865	ENSSSCT00000001129	XLOC_024975	TFAP2A	7:7533171-7553476
185	TCONS_00006291	0.729869378108166	ENSSSCT00000001140	XLOC_024980	ENSSSCG00000001046	7:8268048-8314905
186	TCONS_00006291	0.781854125563626	ENSSSCT00000022373	XLOC_025385	ENSSSCG00000027023	7:55237530-55289238
187	TCONS_00006291	0.711001173706894	ENSSSCT00000002522	XLOC_025645	ST8SIA2	7:92389283-92425680
188	TCONS_00006291	0.780307893483943	ENSSSCT00000002614	XLOC_025693	ENSSSCG00000002350	7:102828130-102878974
189	TCONS_00006291	0.700058024657922	ENSSSCT00000009590	XLOC_026164	PCDH7	8:24320549-24546036
190	TCONS_00006291	0.738118205812009	ENSSSCT00000009678	XLOC_026226	PDGFRA	8:43008185-43046529
191	TCONS_00006291	0.822679114590059	ENSSSCT00000027147	XLOC_026566	C4orf22	8:146606927-146643778
192	TCONS_00006291	0.707016117502497	ENSSSCT00000010133	XLOC_026568	FGF5	8:146676678-146702284
193	TCONS_00006291	0.756986252638803	ENSSSCT00000010133	XLOC_027078	FGF5	8:146676678-146702284
194	TCONS_00006291	0.731647076974148	ENSSSCT00000010133	XLOC_027078	FGF5	8:146676678-146702284
195	TCONS_00006291	0.850966218139117	ENSSSCT00000016117	XLOC_028190	OR51E1	9:6106323-6117673
196	TCONS_00006291	0.841713449352362	ENSSSCT00000016184	XLOC_028235	DNAJB13	9:9131928-9147474
197	TCONS_00006291	0.748337217027556	ENSSSCT00000016764	XLOC_028678	ENSSSCG00000015389	9:102174740-102237020
198	TCONS_00006291	0.74055207277338	ENSSSCT00000025308	XLOC_030059	ENSSSCG00000030456	GL893411.2:926-5997
199	TCONS_00006291	0.708233558545657	ENSSSCT00000030554	XLOC_032483	SOCS3	GL896293.1:9878-10729
200	TCONS_00006291	0.739761137662524	ENSSSCT00000013687	XLOC_034212	ENSSSCG00000012518	X:97705480-97740565
201	TCONS_00006291	0.829638163419878	ENSSSCT00000032786	XLOC_034502	NHS	X:14951320-15305754
202	TCONS_00007818	0.700639203808884	ENSSSCT00000004769	XLOC_000223	PM20D2	1:63966007-63996619
203	TCONS_00007818	0.747244046375575	ENSSSCT00000005846	XLOC_000938	RUSC2	1:263990420-264050014
204	TCONS_00007818	0.733534109763406	ENSSSCT00000006084	XLOC_001079	PTGS1	1:294753784-294780705
205	TCONS_00007818	0.825377070029588	ENSSSCT00000028084	XLOC_001211	CACFD1	1:307030364-307040748
206	TCONS_00007818	0.784240909013999	ENSSSCT00000031167	XLOC_003405	DDX59	10:27675579-27699802
207	TCONS_00007818	0.719144255457606	ENSSSCT00000027170	XLOC_003870	ENSSSCG00000024635	11:12264416-12281396
208	TCONS_00007818	0.749785324071174	ENSSSCT00000032528	XLOC_004001	ENSSSCG00000026996	11:70152453-70201530
209	TCONS_00007818	0.865600798929958	ENSSSCT00000012942	XLOC_007521	ENSSSCG00000011830	13:142032479-142051329
210	TCONS_00007818	0.925363613588877	ENSSSCT00000027029	XLOC_007811	PTTG1IP	13:217424356-217438220
211	TCONS_00007818	0.743761925804529	ENSSSCT00000027870	XLOC_007814	COL18A1	13:217835212-217887335
212	TCONS_00007818	0.800750414404914	ENSSSCT00000010639	XLOC_008220	HMGB2	14:17859624-17862757
213	TCONS_00007818	0.774300771295319	ENSSSCT00000030805	XLOC_009158	ENSSSCG00000023380	14:44761390-44767993
214	TCONS_00007818	0.895546733984573	ENSSSCT00000011024	XLOC_009217	DDT	14:53232925-53235595
215	TCONS_00007818	0.752206041933036	ENSSSCT00000032259	XLOC_010299	IGFBP5	15:131680309-131684630
216	TCONS_00007818	0.734634952045542	ENSSSCT00000017441	XLOC_010739	FRZB	15:97838122-97882305
217	TCONS_00007818	0.838438775021225	ENSSSCT00000032259	XLOC_010855	IGFBP5	15:131680309-131684630
218	TCONS_00007818	0.738049882046077	ENSSSCT00000025773	XLOC_011897	ZDHHC2	17:5249300-5322408
219	TCONS_00007818	0.886038543538972	ENSSSCT00000008001	XLOC_012122	SCAND1	17:44650807-44651956
220	TCONS_00007818	0.823308626521078	ENSSSCT00000007760	XLOC_012373	SNX5	17:29776938-29870877
221	TCONS_00007818	0.839479205076877	ENSSSCT00000007977	XLOC_012497	EDEM2	17:43680391-43712438
222	TCONS_00007818	0.700152127981513	ENSSSCT00000018048	XLOC_012906	FLNC	18:20854975-20884417
223	TCONS_00007818	0.773554569738506	ENSSSCT00000014926	XLOC_014157	PPAN	2:69287043-69290857
224	TCONS_00007818	0.702543531645838	ENSSSCT00000008316	XLOC_016273	AP5Z1	3:4271093-4363672
225	TCONS_00007818	0.706991652405205	ENSSSCT00000008772	XLOC_016586	FAM173A	3:41418620-41422752
226	TCONS_00007818	0.737860742535465	ENSSSCT00000024733	XLOC_017233	ENSSSCG00000024045	3:11676066-11759966
227	TCONS_00007818	0.814809247379294	ENSSSCT00000029184	XLOC_017655	ENSSSCG00000024965	3:72035487-72039770
228	TCONS_00007818	0.731322672595839	ENSSSCT00000006928	XLOC_018587	FAM78B	4:92233563-92436772
229	TCONS_00007818	0.753280027549194	ENSSSCT00000006687	XLOC_019138	INTS8	4:45121905-45207260
230	TCONS_00007818	0.700168976506627	ENSSSCT00000027937	XLOC_020698	ENSSSCG00000024881	5:14038423-14068065
231	TCONS_00007818	0.860981321847482	ENSSSCT00000024747	XLOC_021134	ENSSSCG00000022172	5:83789989-83804486
232	TCONS_00007818	0.743028743459969	ENSSSCT00000022903	XLOC_022868	ENSSSCG00000030520	6:43357898-43402767
233	TCONS_00007818	0.851036785403552	ENSSSCT00000031402	XLOC_022893	BLVRB	6:44461700-44476994
234	TCONS_00007818	0.895793097949351	ENSSSCT00000026616	XLOC_023172	ENSSSCG00000026626	6:58704667-58721030
235	TCONS_00007818	0.898155768398245	ENSSSCT00000025147	XLOC_025023	ENSSSCG00000021411	7:22044566-22054485
236	TCONS_00007818	0.779110084930681	ENSSSCT00000028896	XLOC_025726	ENSSSCG00000029722	7:106756897-106765220
237	TCONS_00007818	0.862061386410364	ENSSSCT00000031128	XLOC_026128	ENSSSCG00000025991	8:5536077-5618121
238	TCONS_00007818	0.797097227723162	ENSSSCT00000015929	XLOC_027262	ENSSSCG00000014579	9:231226-266213
239	TCONS_00007818	0.715029575678133	ENSSSCT00000016429	XLOC_027575	CADM1	9:47728183-47772227
240	TCONS_00007818	0.75097844030431	ENSSSCT00000023963	XLOC_032501	AJUBA	GL896299.1:26323-35700
241	TCONS_00007818	0.762067263225741	ENSSSCT00000017616	XLOC_033231	ENSSSCG00000016178	JH118558.1:22403-34814
242	TCONS_00007818	0.765464280966151	ENSSSCT00000013238	XLOC_034472	GPR143	X:6539769-6575981
243	TCONS_00008517	0.777781415777495	ENSSSCT00000005846	XLOC_000938	RUSC2	1:263990420-264050014
244	TCONS_00008517	0.70468660803087	ENSSSCT00000028084	XLOC_001211	CACFD1	1:307030364-307040748
245	TCONS_00008517	0.710103133066892	ENSSSCT00000031167	XLOC_003405	DDX59	10:27675579-27699802
246	TCONS_00008517	0.74085754851623	ENSSSCT00000027207	XLOC_005544	ENSSSCG00000022987	12:42040741-42055301
247	TCONS_00008517	0.820711778484688	ENSSSCT00000017441	XLOC_010739	FRZB	15:97838122-97882305
248	TCONS_00008517	0.800245476456513	ENSSSCT00000017851	XLOC_011012	RIF1	15:157038724-157101588
249	TCONS_00008517	0.754297849775368	ENSSSCT00000008772	XLOC_016586	FAM173A	3:41418620-41422752
250	TCONS_00008517	0.708713342237046	ENSSSCT00000022903	XLOC_022868	ENSSSCG00000030520	6:43357898-43402767
251	TCONS_00008517	0.731062915694454	ENSSSCT00000004407	XLOC_023132	ENSSSCG00000003985	6:56802729-56829238
252	TCONS_00008517	0.723621045282059	ENSSSCT00000001673	XLOC_024321	ENSSSCG00000001500	7:33918800-34039687
253	TCONS_00008517	0.719379844655527	ENSSSCT00000002522	XLOC_025645	ST8SIA2	7:92389283-92425680
254	TCONS_00008517	0.799459891249008	ENSSSCT00000016429	XLOC_027575	CADM1	9:47728183-47772227
255	TCONS_00008517	0.70744994881894	ENSSSCT00000025090	XLOC_031632	ZFR	GL895238.2:15792-91620
256	TCONS_00008517	0.716569764536557	ENSSSCT00000031273	XLOC_032059	ENSSSCG00000025630	GL896005.2:35384-66886
257	TCONS_00008517	0.700496740951944	ENSSSCT00000023963	XLOC_032501	AJUBA	GL896299.1:26323-35700
258	TCONS_00008517	0.761379215753838	ENSSSCT00000017616	XLOC_033231	ENSSSCG00000016178	JH118558.1:22403-34814
259	TCONS_00008517	0.708618423655416	ENSSSCT00000035468	XLOC_034317	OCRL	X:121904379-121959210
260	TCONS_00016901	0.73455981013493	ENSSSCT00000004849	XLOC_000261	FOXO3	1:83886631-84070825
261	TCONS_00016901	0.737045125108716	ENSSSCT00000005427	XLOC_000647	ALPK2	1:179772066-179891302
262	TCONS_00016901	0.753545421537063	ENSSSCT00000012181	XLOC_003238	ENSSSCG00000011129	10:69769184-69843697
263	TCONS_00016901	0.869543285755171	ENSSSCT00000012175	XLOC_003579	GATA3	10:69581079-69602374
264	TCONS_00016901	0.702039615829342	ENSSSCT00000035652	XLOC_003809	IL17D	11:108289-220289
265	TCONS_00016901	0.765614814788594	ENSSSCT00000010438	XLOC_004032	ZIC2	11:76103278-76108001
266	TCONS_00016901	0.723774195451175	ENSSSCT00000010459	XLOC_004042	ABHD13	11:82962610-82984919
267	TCONS_00016901	0.708069234817722	ENSSSCT00000018780	XLOC_004586	SOX9	12:9027588-9033322
268	TCONS_00016901	0.768582347678457	ENSSSCT00000018780	XLOC_005242	SOX9	12:9027588-9033322
269	TCONS_00016901	0.736385599085166	ENSSSCT00000031698	XLOC_005515	TBX2	12:38328613-38338340
270	TCONS_00016901	0.813457087830683	ENSSSCT00000019369	XLOC_005604	SLC6A4	12:48106435-48148808
271	TCONS_00016901	0.76364862335041	ENSSSCT00000029485	XLOC_005809	RASD1	12:63124507-63136113
272	TCONS_00016901	0.72891786913116	ENSSSCT00000022865	XLOC_006283	KCTD6	13:44219923-44231056
273	TCONS_00016901	0.80859445834625	ENSSSCT00000010645	XLOC_008224	MFAP3L	14:21124107-21160351
274	TCONS_00016901	0.74114225937699	ENSSSCT00000010645	XLOC_008224	MFAP3L	14:21124107-21160351
275	TCONS_00016901	0.837221870078769	ENSSSCT00000010895	XLOC_008381	SSH1	14:44506785-44573853
276	TCONS_00016901	0.788069246515734	ENSSSCT00000011599	XLOC_008799	NEURL1	14:124318582-124695053
277	TCONS_00016901	0.725789842987251	ENSSSCT00000023976	XLOC_008810	MXI1	14:131480739-131627266
278	TCONS_00016901	0.743753836391413	ENSSSCT00000011364	XLOC_009443	ENSSSCG00000010381	14:96945898-97088889
279	TCONS_00016901	0.850755833167472	ENSSSCT00000011374	XLOC_009450	DRGX	14:97848985-97884441
280	TCONS_00016901	0.808750387796557	ENSSSCT00000011793	XLOC_009879	ENSSSCG00000021907	14:153403664-153577421
281	TCONS_00016901	0.707613404373269	ENSSSCT00000017261	XLOC_010032	ENSSSCG00000015853	15:63775196-63833130
282	TCONS_00016901	0.865201772464469	ENSSSCT00000030396	XLOC_010532	KBTBD11	15:38032937-38054913
283	TCONS_00016901	0.700257884100381	ENSSSCT00000031916	XLOC_012388	ENSSSCG00000025340	17:32441694-32462427
284	TCONS_00016901	0.700328599099706	ENSSSCT00000015560	XLOC_014521	CSNK1G3	2:132386067-132482885
285	TCONS_00016901	0.710832662410255	ENSSSCT00000015144	XLOC_015245	TMEM38A	2:60517861-60530410
286	TCONS_00016901	0.711390509595237	ENSSSCT00000015739	XLOC_015838	NR3C1	2:151051681-151160288
287	TCONS_00016901	0.794076942199637	ENSSSCT00000008468	XLOC_016375	WBSCR16	3:11634917-11669064
288	TCONS_00016901	0.770459351502079	ENSSSCT00000032231	XLOC_016450	ENSSSCG00000026077	3:22202580-22224225
289	TCONS_00016901	0.70856967401144	ENSSSCT00000032217	XLOC_016557	MMP25	3:40557829-40571815
290	TCONS_00016901	0.782572086005657	ENSSSCT00000009052	XLOC_016782	ENSSSCG00000008266	3:71670339-71690705
291	TCONS_00016901	0.778378894689721	ENSSSCT00000031703	XLOC_016883	ADGRF2	3:92015233-92060064
292	TCONS_00016901	0.778226768193457	ENSSSCT00000024733	XLOC_017233	ENSSSCG00000024045	3:11676066-11759966
293	TCONS_00016901	0.766026554314855	ENSSSCT00000023524	XLOC_017432	AXIN1	3:41033944-41083069
294	TCONS_00016901	0.725584118137904	ENSSSCT00000006564	XLOC_018341	FBXO32	4:16634670-16674248
295	TCONS_00016901	0.88634354805823	ENSSSCT00000007390	XLOC_018836	CASQ2	4:115007631-115070760
296	TCONS_00016901	0.714654235580314	ENSSSCT00000006702	XLOC_019147	RBM12B	4:46381556-46419994
297	TCONS_00016901	0.810007741467935	ENSSSCT00000028938	XLOC_019417	ENSSSCG00000027628	4:104198430-104250107
298	TCONS_00016901	0.739918442925713	ENSSSCT00000000003	XLOC_019920	GTSE1	5:544685-564104
299	TCONS_00016901	0.713221508637696	ENSSSCT00000000190	XLOC_020709	RND1	5:15325816-15333222
300	TCONS_00016901	0.721243135698533	ENSSSCT00000000779	XLOC_021054	KCNA1	5:67763446-67770150
301	TCONS_00016901	0.722183156749958	ENSSSCT00000003915	XLOC_022191	C1QA	6:74609911-74612993
302	TCONS_00016901	0.75174907491723	ENSSSCT00000003587	XLOC_023043	VSIG10L	6:51656466-51669313
303	TCONS_00016901	0.815212451331752	ENSSSCT00000025688	XLOC_023136	ENSSSCG00000022411	6:57063000-57084616
304	TCONS_00016901	0.809540495382793	ENSSSCT00000001082	XLOC_024073	FOXF2	7:914756-920677
305	TCONS_00016901	0.719773686357271	ENSSSCT00000001157	XLOC_024120	DTNBP1	7:12191534-12309282
306	TCONS_00016901	0.732750996800621	ENSSSCT00000001660	XLOC_024316	GCLC	7:31702761-31753730
307	TCONS_00016901	0.700144162951297	ENSSSCT00000001129	XLOC_024975	TFAP2A	7:7533171-7553476
308	TCONS_00016901	0.720865639587466	ENSSSCT00000002150	XLOC_025465	ENSSSCG00000001921	7:64688212-64785702
309	TCONS_00016901	0.735780158379588	ENSSSCT00000002522	XLOC_025645	ST8SIA2	7:92389283-92425680
310	TCONS_00016901	0.760123221338854	ENSSSCT00000002614	XLOC_025693	ENSSSCG00000002350	7:102828130-102878974
311	TCONS_00016901	0.710578543765971	ENSSSCT00000027147	XLOC_026566	C4orf22	8:146606927-146643778
312	TCONS_00016901	0.747602558627577	ENSSSCT00000010133	XLOC_027078	FGF5	8:146676678-146702284
313	TCONS_00016901	0.803302719963078	ENSSSCT00000010133	XLOC_027078	FGF5	8:146676678-146702284
314	TCONS_00016901	0.812819933628691	ENSSSCT00000016117	XLOC_028190	OR51E1	9:6106323-6117673
315	TCONS_00016901	0.822473502575471	ENSSSCT00000016184	XLOC_028235	DNAJB13	9:9131928-9147474
316	TCONS_00016901	0.732352006084955	ENSSSCT00000016764	XLOC_028678	ENSSSCG00000015389	9:102174740-102237020
317	TCONS_00016901	0.742830251383713	ENSSSCT00000032786	XLOC_034502	NHS	X:14951320-15305754
318	TCONS_00016901	0.708430107081171	ENSSSCT00000013618	XLOC_034766	SH3BGRL	X:74216268-74404857
319	TCONS_00020891	0.780574917643761	ENSSSCT00000006067	XLOC_002348	STOM	1:293510863-293528679
320	TCONS_00020891	0.724366892568213	ENSSSCT00000020773	XLOC_003104	ssc-mir-24-2	10:31338482-31670349
321	TCONS_00020891	0.708103686807938	ENSSSCT00000024067	XLOC_006115	PLCD1	13:24826262-24847862
322	TCONS_00020891	0.779925954630626	ENSSSCT00000028507	XLOC_010706	WIPF1	15:89758273-89931825
323	TCONS_00020891	0.732586665672527	ENSSSCT00000018610	XLOC_011451	GPX3	16:78282293-78290916
324	TCONS_00020891	0.791032849794403	ENSSSCT00000008629	XLOC_017356	ABCC1	3:29068052-29172715
325	TCONS_00020891	0.716013504874913	ENSSSCT00000007319	XLOC_018792	TXNIP	4:108991305-108995645
326	TCONS_00020891	0.722144437649229	ENSSSCT00000006553	XLOC_019039	SQLE	4:15248862-15279282
327	TCONS_00020891	0.716195008436308	ENSSSCT00000001000	XLOC_020531	LUM	5:96175703-96186489
328	TCONS_00020891	0.758798064564048	ENSSSCT00000000798	XLOC_021064	TSPAN9	5:69219129-69394433
329	TCONS_00020891	0.747681996418496	ENSSSCT00000016765	XLOC_027861	ABCB1	9:102530032-102626464
330	TCONS_00020891	0.826620036007894	ENSSSCT00000013861	XLOC_034935	GPC4	X:125340574-125454064
331	TCONS_00030731	0.782945021461463	ENSSSCT00000036499	XLOC_000255	CD24	1:82268186-82273300
332	TCONS_00030731	0.879451908447843	ENSSSCT00000027950	XLOC_000395	ALDH1A2	1:126091990-126105183
333	TCONS_00030731	0.881321802128333	ENSSSCT00000024465	XLOC_001722	ENSSSCG00000023356	1:126147026-126174530
334	TCONS_00030731	0.81356590761941	ENSSSCT00000005763	XLOC_002158	VLDLR	1:244998901-245033549
335	TCONS_00030731	0.719746765437508	ENSSSCT00000029937	XLOC_002247	ENSSSCG00000029421	1:268964059-268979968
336	TCONS_00030731	0.826127577176909	ENSSSCT00000023943	XLOC_002327	ENSSSCG00000005494	1:286604226-286814084
337	TCONS_00030731	0.767534575938064	ENSSSCT00000012199	XLOC_003255	ENSSSCG00000011147	10:71831999-72071031
338	TCONS_00030731	0.779422312494721	ENSSSCT00000011983	XLOC_003447	CTSL	10:31837904-32028811
339	TCONS_00030731	0.741526209162298	ENSSSCT00000023080	XLOC_004233	LMO7	11:52730972-52765305
340	TCONS_00030731	0.763881940853299	ENSSSCT00000025026	XLOC_006624	MASP1	13:134262864-134366055
341	TCONS_00030731	0.825432515375432	ENSSSCT00000013052	XLOC_006729	CCDC80	13:156786148-156826312
342	TCONS_00030731	0.718277593833907	ENSSSCT00000011320	XLOC_008622	FAM213A	14:88856793-88878615
343	TCONS_00030731	0.837112112212137	ENSSSCT00000010570	XLOC_008969	STC1	14:8804046-8816800
344	TCONS_00030731	0.87362532352014	ENSSSCT00000010570	XLOC_008969	STC1	14:8804046-8816800
345	TCONS_00030731	0.727497552578671	ENSSSCT00000017744	XLOC_010948	NGEF	15:147333683-147378445
346	TCONS_00030731	0.901267165899559	ENSSSCT00000028799	XLOC_010972	COL6A3	15:151450262-151542789
347	TCONS_00030731	0.808847106946511	ENSSSCT00000018432	XLOC_011599	PLK2	16:40067322-40073386
348	TCONS_00030731	0.840402042857992	ENSSSCT00000032588	XLOC_014434	VCAN	2:93782971-93897401
349	TCONS_00030731	0.733433364313429	ENSSSCT00000015568	XLOC_014528	LMNB1	2:135103850-135158955
350	TCONS_00030731	0.824625300694784	ENSSSCT00000015641	XLOC_014581	TGFBI	2:143856229-143907415
351	TCONS_00030731	1	ENSSSCT00000015641	XLOC_015756	TGFBI	2:143856229-143907415
352	TCONS_00030731	0.711037082366943	ENSSSCT00000008940	XLOC_016696	IL1R2	3:54939541-54952579
353	TCONS_00030731	0.785857388181805	ENSSSCT00000006902	XLOC_018572	DPT	4:89969323-90001121
354	TCONS_00030731	0.708566039777768	ENSSSCT00000033922	XLOC_019064	NOV	4:20522555-20534059
355	TCONS_00030731	0.780489375115374	ENSSSCT00000006960	XLOC_019299	PCP4L1	4:97043745-97069655
356	TCONS_00030731	0.726957186876293	ENSSSCT00000034650	XLOC_021142	DRAM1	5:86272143-86308016
357	TCONS_00030731	0.729242787776295	ENSSSCT00000002388	XLOC_025599	PNP	7:83454636-83462636
358	TCONS_00030731	0.751151567400411	ENSSSCT00000009781	XLOC_026822	ENSSSCG00000008933	8:70281491-70285804
359	TCONS_00030731	0.861424364535034	ENSSSCT00000024198	XLOC_026823	ENSSSCG00000026026	8:70286740-70296149
360	TCONS_00030731	0.748313013927811	ENSSSCT00000025621	XLOC_028240	P4HA3	9:9463919-9506321
361	TCONS_00030731	0.750148279924144	ENSSSCT00000033720	XLOC_034358	FHL1	X:127232156-127289992
362	TCONS_00030731	0.854382712758593	ENSSSCT00000014026	XLOC_035035	MXRA5	X:143912532-143943798
363	TCONS_00031035	0.708687074332039	ENSSSCT00000005425	XLOC_000646	MALT1	1:179658937-179706232
364	TCONS_00031035	0.762062124857523	ENSSSCT00000005427	XLOC_000647	ALPK2	1:179772066-179891302
365	TCONS_00031035	0.831776159095124	ENSSSCT00000012181	XLOC_003238	ENSSSCG00000011129	10:69769184-69843697
366	TCONS_00031035	0.761236711423485	ENSSSCT00000012175	XLOC_003579	GATA3	10:69581079-69602374
367	TCONS_00031035	0.851247404012394	ENSSSCT00000010233	XLOC_003853	ENSSSCG00000009337	11:8547655-8607913
368	TCONS_00031035	0.822570489585145	ENSSSCT00000010234	XLOC_004120	FRY	11:8441467-8505849
369	TCONS_00031035	0.740973068859015	ENSSSCT00000027207	XLOC_004920	ENSSSCG00000022987	12:42040741-42055301
370	TCONS_00031035	0.770197536767485	ENSSSCT00000030882	XLOC_005686	ZFP3	12:53914093-53926210
371	TCONS_00031035	0.780133592610362	ENSSSCT00000012696	XLOC_006377	GRIP2	13:77365546-77515091
372	TCONS_00031035	0.909761350250544	ENSSSCT00000034096	XLOC_006405	ACKR4	13:81305208-81403413
373	TCONS_00031035	0.73457420278244	ENSSSCT00000034096	XLOC_006405	ACKR4	13:81305208-81403413
374	TCONS_00031035	0.718669526110164	ENSSSCT00000010506	XLOC_008140	GADD45G	14:1421134-1422714
375	TCONS_00031035	0.781162612328559	ENSSSCT00000010895	XLOC_008381	SSH1	14:44506785-44573853
376	TCONS_00031035	0.739103380508917	ENSSSCT00000011482	XLOC_009506	SORBS1	14:116528969-116771087
377	TCONS_00031035	0.764480226264122	ENSSSCT00000030396	XLOC_010532	KBTBD11	15:38032937-38054913
378	TCONS_00031035	0.70530557676866	ENSSSCT00000020727	XLOC_010598	U6	15:59621873-59683461
379	TCONS_00031035	0.712246424650642	ENSSSCT00000026800	XLOC_011669	GABRP	16:57406348-57501338
380	TCONS_00031035	0.734326069220136	ENSSSCT00000026800	XLOC_011669	GABRP	16:57406348-57501338
381	TCONS_00031035	0.723009751743389	ENSSSCT00000018168	XLOC_013327	CHN2	18:47594678-47917369
382	TCONS_00031035	0.793376466603799	ENSSSCT00000015144	XLOC_015245	TMEM38A	2:60517861-60530410
383	TCONS_00031035	0.716816346830962	ENSSSCT00000015739	XLOC_015838	NR3C1	2:151051681-151160288
384	TCONS_00031035	0.864734099164485	ENSSSCT00000008468	XLOC_016375	WBSCR16	3:11634917-11669064
385	TCONS_00031035	0.805042161591433	ENSSSCT00000032231	XLOC_016450	ENSSSCG00000026077	3:22202580-22224225
386	TCONS_00031035	0.719444531091651	ENSSSCT00000009045	XLOC_016775	LRRTM4	3:69438901-69445144
387	TCONS_00031035	0.82358599083653	ENSSSCT00000031703	XLOC_016883	ADGRF2	3:92015233-92060064
388	TCONS_00031035	0.700514777451334	ENSSSCT00000024733	XLOC_017233	ENSSSCG00000024045	3:11676066-11759966
389	TCONS_00031035	0.772121637226368	ENSSSCT00000007390	XLOC_018836	CASQ2	4:115007631-115070760
390	TCONS_00031035	0.702880593732708	ENSSSCT00000006767	XLOC_019188	GDAP1	4:67190466-67209166
391	TCONS_00031035	0.753985212276853	ENSSSCT00000028938	XLOC_019417	ENSSSCG00000027628	4:104198430-104250107
392	TCONS_00031035	0.732655175254886	ENSSSCT00000003003	XLOC_021488	ENSSSCG00000002709	6:12007552-12030818
393	TCONS_00031035	0.730696582756201	ENSSSCT00000003915	XLOC_022191	C1QA	6:74609911-74612993
394	TCONS_00031035	0.827594648501964	ENSSSCT00000003587	XLOC_023043	VSIG10L	6:51656466-51669313
395	TCONS_00031035	0.705489259438918	ENSSSCT00000002135	XLOC_024537	CYP1A1	7:63491417-63499777
396	TCONS_00031035	0.742760462666925	ENSSSCT00000022656	XLOC_024866	BDKRB2	7:124702125-124709258
397	TCONS_00031035	0.719409735565083	ENSSSCT00000002150	XLOC_025465	ENSSSCG00000001921	7:64688212-64785702
398	TCONS_00031035	0.890072934787806	ENSSSCT00000002522	XLOC_025645	ST8SIA2	7:92389283-92425680
399	TCONS_00031035	0.786002362390917	ENSSSCT00000009989	XLOC_026456	ARSJ	8:116839562-116842406
400	TCONS_00031035	0.70849497781414	ENSSSCT00000027147	XLOC_026566	C4orf22	8:146606927-146643778
401	TCONS_00031035	0.703586859524299	ENSSSCT00000010133	XLOC_026568	FGF5	8:146676678-146702284
402	TCONS_00031035	0.867509227194335	ENSSSCT00000010133	XLOC_027078	FGF5	8:146676678-146702284
403	TCONS_00031035	0.864956515494423	ENSSSCT00000010133	XLOC_027078	FGF5	8:146676678-146702284
404	TCONS_00031035	0.729277167340672	ENSSSCT00000010133	XLOC_027078	FGF5	8:146676678-146702284
405	TCONS_00031035	0.771369352907444	ENSSSCT00000016117	XLOC_028190	OR51E1	9:6106323-6117673
406	TCONS_00031035	0.731616068102128	ENSSSCT00000016184	XLOC_028235	DNAJB13	9:9131928-9147474
407	TCONS_00031038	0.739795515654526	ENSSSCT00000005427	XLOC_000647	ALPK2	1:179772066-179891302
408	TCONS_00031038	0.815097494862045	ENSSSCT00000005904	XLOC_000974	TDRD7	1:267342109-267425086
409	TCONS_00031038	0.772255982919331	ENSSSCT00000012181	XLOC_003238	ENSSSCG00000011129	10:69769184-69843697
410	TCONS_00031038	0.785193762457577	ENSSSCT00000010233	XLOC_003853	ENSSSCG00000009337	11:8547655-8607913
411	TCONS_00031038	0.739563115899087	ENSSSCT00000010234	XLOC_004120	FRY	11:8441467-8505849
412	TCONS_00031038	0.798908963331568	ENSSSCT00000027207	XLOC_004920	ENSSSCG00000022987	12:42040741-42055301
413	TCONS_00031038	0.718466369125379	ENSSSCT00000027207	XLOC_005544	ENSSSCG00000022987	12:42040741-42055301
414	TCONS_00031038	0.772334236266047	ENSSSCT00000012696	XLOC_006377	GRIP2	13:77365546-77515091
415	TCONS_00031038	0.851636870667213	ENSSSCT00000034096	XLOC_006405	ACKR4	13:81305208-81403413
416	TCONS_00031038	0.744745291997583	ENSSSCT00000034096	XLOC_006405	ACKR4	13:81305208-81403413
417	TCONS_00031038	0.86310872036683	ENSSSCT00000027220	XLOC_006833	EVA1C	13:206110322-206185529
418	TCONS_00031038	0.777162146655526	ENSSSCT00000011492	XLOC_008735	ZNF518A	14:117224942-117253451
419	TCONS_00031038	0.704128142697272	ENSSSCT00000026800	XLOC_011669	GABRP	16:57406348-57501338
420	TCONS_00031038	0.705176452628723	ENSSSCT00000029218	XLOC_012962	ENSSSCG00000025602	18:36256529-36886999
421	TCONS_00031038	0.730059931673125	ENSSSCT00000015144	XLOC_015245	TMEM38A	2:60517861-60530410
422	TCONS_00031038	0.722267452238761	ENSSSCT00000032231	XLOC_016450	ENSSSCG00000026077	3:22202580-22224225
423	TCONS_00031038	0.756639475023425	ENSSSCT00000003003	XLOC_021488	ENSSSCG00000002709	6:12007552-12030818
424	TCONS_00031038	0.704784507561448	ENSSSCT00000003587	XLOC_023043	VSIG10L	6:51656466-51669313
425	TCONS_00031038	0.805281317025249	ENSSSCT00000002522	XLOC_025645	ST8SIA2	7:92389283-92425680
426	TCONS_00031038	0.708874945950074	ENSSSCT00000010133	XLOC_027078	FGF5	8:146676678-146702284
427	TCONS_00031038	0.733381986633964	ENSSSCT00000010133	XLOC_027078	FGF5	8:146676678-146702284
428	TCONS_00031038	0.77431290053254	ENSSSCT00000016168	XLOC_028222	ARAP1	9:7997860-8062410
429	TCONS_00034713	0.82714002860103	ENSSSCT00000004849	XLOC_000261	FOXO3	1:83886631-84070825
430	TCONS_00034713	0.743007379351001	ENSSSCT00000005425	XLOC_000646	MALT1	1:179658937-179706232
431	TCONS_00034713	0.75334762140171	ENSSSCT00000005427	XLOC_000647	ALPK2	1:179772066-179891302
432	TCONS_00034713	0.721184352485295	ENSSSCT00000030224	XLOC_001410	TBPL1	1:33338166-33439451
433	TCONS_00034713	0.839082111626261	ENSSSCT00000012181	XLOC_003238	ENSSSCG00000011129	10:69769184-69843697
434	TCONS_00034713	0.729621288925233	ENSSSCT00000012175	XLOC_003579	GATA3	10:69581079-69602374
435	TCONS_00034713	0.79197250863442	ENSSSCT00000010233	XLOC_003853	ENSSSCG00000009337	11:8547655-8607913
436	TCONS_00034713	0.700665766915421	ENSSSCT00000010438	XLOC_004032	ZIC2	11:76103278-76108001
437	TCONS_00034713	0.789872319726809	ENSSSCT00000010234	XLOC_004120	FRY	11:8441467-8505849
438	TCONS_00034713	0.789450120094232	ENSSSCT00000018780	XLOC_004586	SOX9	12:9027588-9033322
439	TCONS_00034713	0.708457562070776	ENSSSCT00000018780	XLOC_005242	SOX9	12:9027588-9033322
440	TCONS_00034713	0.712791109737378	ENSSSCT00000031698	XLOC_005515	TBX2	12:38328613-38338340
441	TCONS_00034713	0.73254552352869	ENSSSCT00000024067	XLOC_006115	PLCD1	13:24826262-24847862
442	TCONS_00034713	0.7023633061562	ENSSSCT00000012696	XLOC_006377	GRIP2	13:77365546-77515091
443	TCONS_00034713	0.859146466571524	ENSSSCT00000034096	XLOC_006405	ACKR4	13:81305208-81403413
444	TCONS_00034713	0.734832700724233	ENSSSCT00000034096	XLOC_006405	ACKR4	13:81305208-81403413
445	TCONS_00034713	0.737626340882121	ENSSSCT00000010506	XLOC_008140	GADD45G	14:1421134-1422714
446	TCONS_00034713	0.704984693134109	ENSSSCT00000010645	XLOC_008224	MFAP3L	14:21124107-21160351
447	TCONS_00034713	0.778626869226032	ENSSSCT00000010645	XLOC_008224	MFAP3L	14:21124107-21160351
448	TCONS_00034713	0.800879237126241	ENSSSCT00000010895	XLOC_008381	SSH1	14:44506785-44573853
449	TCONS_00034713	0.766430600237882	ENSSSCT00000011599	XLOC_008799	NEURL1	14:124318582-124695053
450	TCONS_00034713	0.700885979240106	ENSSSCT00000011708	XLOC_008862	ENSSSCG00000010702	14:143414776-143470540
451	TCONS_00034713	0.732746352058971	ENSSSCT00000011374	XLOC_009450	DRGX	14:97848985-97884441
452	TCONS_00034713	0.748005498229498	ENSSSCT00000011793	XLOC_009879	ENSSSCG00000021907	14:153403664-153577421
453	TCONS_00034713	0.841437260415228	ENSSSCT00000030396	XLOC_010532	KBTBD11	15:38032937-38054913
454	TCONS_00034713	0.804327160536923	ENSSSCT00000020727	XLOC_010598	U6	15:59621873-59683461
455	TCONS_00034713	0.707432579504804	ENSSSCT00000026800	XLOC_011669	GABRP	16:57406348-57501338
456	TCONS_00034713	0.760603831892867	ENSSSCT00000026800	XLOC_011669	GABRP	16:57406348-57501338
457	TCONS_00034713	0.756168829897625	ENSSSCT00000031435	XLOC_011987	ENSSSCG00000028004	17:31588819-31830852
458	TCONS_00034713	0.777169244139633	ENSSSCT00000031916	XLOC_011990	ENSSSCG00000025340	17:32441694-32462427
459	TCONS_00034713	0.709447707715204	ENSSSCT00000025489	XLOC_012103	TP53INP2	17:43299801-43308847
460	TCONS_00034713	0.748657096954663	ENSSSCT00000031916	XLOC_012388	ENSSSCG00000025340	17:32441694-32462427
461	TCONS_00034713	0.732493292244522	ENSSSCT00000014591	XLOC_015135	TMEM86A	2:43554938-43560125
462	TCONS_00034713	0.808542918516898	ENSSSCT00000015144	XLOC_015245	TMEM38A	2:60517861-60530410
463	TCONS_00034713	0.780995489903144	ENSSSCT00000015739	XLOC_015838	NR3C1	2:151051681-151160288
464	TCONS_00034713	0.808120337812917	ENSSSCT00000008468	XLOC_016375	WBSCR16	3:11634917-11669064
465	TCONS_00034713	0.863375236329027	ENSSSCT00000032231	XLOC_016450	ENSSSCG00000026077	3:22202580-22224225
466	TCONS_00034713	0.706204826422063	ENSSSCT00000009045	XLOC_016775	LRRTM4	3:69438901-69445144
467	TCONS_00034713	0.700604827510275	ENSSSCT00000009052	XLOC_016782	ENSSSCG00000008266	3:71670339-71690705
468	TCONS_00034713	0.769679632279497	ENSSSCT00000031703	XLOC_016883	ADGRF2	3:92015233-92060064
469	TCONS_00034713	0.845198209002397	ENSSSCT00000024733	XLOC_017233	ENSSSCG00000024045	3:11676066-11759966
470	TCONS_00034713	0.81801407634022	ENSSSCT00000006564	XLOC_018341	FBXO32	4:16634670-16674248
471	TCONS_00034713	0.813102701193675	ENSSSCT00000007390	XLOC_018836	CASQ2	4:115007631-115070760
472	TCONS_00034713	0.727154559341747	ENSSSCT00000006689	XLOC_019139	DPY19L4	4:45234178-45299309
473	TCONS_00034713	0.845141502914142	ENSSSCT00000028938	XLOC_019417	ENSSSCG00000027628	4:104198430-104250107
474	TCONS_00034713	0.75953063627445	ENSSSCT00000000190	XLOC_020709	RND1	5:15325816-15333222
475	TCONS_00034713	0.711867986830181	ENSSSCT00000003003	XLOC_021488	ENSSSCG00000002709	6:12007552-12030818
476	TCONS_00034713	0.727144652103959	ENSSSCT00000026686	XLOC_021537	ENSSSCG00000023162	6:16844452-16853458
477	TCONS_00034713	0.732365520478883	ENSSSCT00000003915	XLOC_022191	C1QA	6:74609911-74612993
478	TCONS_00034713	0.813701258391023	ENSSSCT00000003587	XLOC_023043	VSIG10L	6:51656466-51669313
479	TCONS_00034713	0.728831038502637	ENSSSCT00000025688	XLOC_023136	ENSSSCG00000022411	6:57063000-57084616
480	TCONS_00034713	0.703985614779881	ENSSSCT00000027475	XLOC_023377	RNF19B	6:83246505-83277474
481	TCONS_00034713	0.807835758421735	ENSSSCT00000001082	XLOC_024073	FOXF2	7:914756-920677
482	TCONS_00034713	0.740618747297625	ENSSSCT00000002135	XLOC_024537	CYP1A1	7:63491417-63499777
483	TCONS_00034713	0.801721664004319	ENSSSCT00000001129	XLOC_024975	TFAP2A	7:7533171-7553476
484	TCONS_00034713	0.745654159069776	ENSSSCT00000002150	XLOC_025465	ENSSSCG00000001921	7:64688212-64785702
485	TCONS_00034713	0.869455225450454	ENSSSCT00000002150	XLOC_025465	ENSSSCG00000001921	7:64688212-64785702
486	TCONS_00034713	0.862691495416198	ENSSSCT00000002522	XLOC_025645	ST8SIA2	7:92389283-92425680
487	TCONS_00034713	0.77182238583412	ENSSSCT00000002614	XLOC_025693	ENSSSCG00000002350	7:102828130-102878974
488	TCONS_00034713	0.783640597617755	ENSSSCT00000009973	XLOC_026444	PDE5A	8:111948591-112151176
489	TCONS_00034713	0.735404776760354	ENSSSCT00000009989	XLOC_026456	ARSJ	8:116839562-116842406
490	TCONS_00034713	0.769939731497948	ENSSSCT00000023747	XLOC_026502	DDIT4L	8:129550396-129555252
491	TCONS_00034713	0.787299515717318	ENSSSCT00000027147	XLOC_026566	C4orf22	8:146606927-146643778
492	TCONS_00034713	0.764012041928666	ENSSSCT00000010133	XLOC_026568	FGF5	8:146676678-146702284
493	TCONS_00034713	0.758296830041234	ENSSSCT00000010133	XLOC_027078	FGF5	8:146676678-146702284
494	TCONS_00034713	0.864057787812409	ENSSSCT00000010133	XLOC_027078	FGF5	8:146676678-146702284
495	TCONS_00034713	0.774277935847442	ENSSSCT00000010133	XLOC_027078	FGF5	8:146676678-146702284
496	TCONS_00034713	0.924520223462287	ENSSSCT00000016117	XLOC_028190	OR51E1	9:6106323-6117673
497	TCONS_00034713	0.781337052964444	ENSSSCT00000016184	XLOC_028235	DNAJB13	9:9131928-9147474
498	TCONS_00034713	0.798428290711675	ENSSSCT00000025308	XLOC_030059	ENSSSCG00000030456	GL893411.2:926-5997
499	TCONS_00034713	0.743060481479363	ENSSSCT00000029515	XLOC_031926	ENSSSCG00000030713	GL895829.1:12481-33334
500	TCONS_00034713	0.743785764173025	ENSSSCT00000013293	XLOC_033894	SCML1	X:15306738-15318726
501	TCONS_00034713	0.714062366589833	ENSSSCT00000032049	XLOC_034092	PJA1	X:62339807-62346118
502	TCONS_00034713	0.714606772269222	ENSSSCT00000032786	XLOC_034502	NHS	X:14951320-15305754
503	TCONS_00034713	0.71087337105165	ENSSSCT00000013618	XLOC_034766	SH3BGRL	X:74216268-74404857
504	TCONS_00034978	0.727835124679725	ENSSSCT00000005365	XLOC_000598	ZNF516	1:163849472-163953158
505	TCONS_00034978	0.818128353984821	ENSSSCT00000012175	XLOC_003579	GATA3	10:69581079-69602374
506	TCONS_00034978	0.713756721910922	ENSSSCT00000035652	XLOC_003809	IL17D	11:108289-220289
507	TCONS_00034978	0.784877107669781	ENSSSCT00000010438	XLOC_004032	ZIC2	11:76103278-76108001
508	TCONS_00034978	0.715286450592248	ENSSSCT00000010459	XLOC_004042	ABHD13	11:82962610-82984919
509	TCONS_00034978	0.831026337439645	ENSSSCT00000018780	XLOC_005242	SOX9	12:9027588-9033322
510	TCONS_00034978	0.740570157654194	ENSSSCT00000031698	XLOC_005515	TBX2	12:38328613-38338340
511	TCONS_00034978	0.801774192843171	ENSSSCT00000019369	XLOC_005604	SLC6A4	12:48106435-48148808
512	TCONS_00034978	0.774900152845175	ENSSSCT00000029485	XLOC_005809	RASD1	12:63124507-63136113
513	TCONS_00034978	0.786170139575179	ENSSSCT00000022865	XLOC_006283	KCTD6	13:44219923-44231056
514	TCONS_00034978	0.705251004210707	ENSSSCT00000010506	XLOC_008140	GADD45G	14:1421134-1422714
515	TCONS_00034978	0.783664655851069	ENSSSCT00000010645	XLOC_008224	MFAP3L	14:21124107-21160351
516	TCONS_00034978	0.872566874626401	ENSSSCT00000010895	XLOC_008381	SSH1	14:44506785-44573853
517	TCONS_00034978	0.710718840426737	ENSSSCT00000023976	XLOC_008810	MXI1	14:131480739-131627266
518	TCONS_00034978	0.74012047561278	ENSSSCT00000011364	XLOC_009443	ENSSSCG00000010381	14:96945898-97088889
519	TCONS_00034978	0.743381360973669	ENSSSCT00000011374	XLOC_009450	DRGX	14:97848985-97884441
520	TCONS_00034978	0.764440863098869	ENSSSCT00000011793	XLOC_009879	ENSSSCG00000021907	14:153403664-153577421
521	TCONS_00034978	0.777811962597285	ENSSSCT00000030396	XLOC_010532	KBTBD11	15:38032937-38054913
522	TCONS_00034978	0.705948128548738	ENSSSCT00000014591	XLOC_015135	TMEM86A	2:43554938-43560125
523	TCONS_00034978	0.756581469378493	ENSSSCT00000008468	XLOC_016375	WBSCR16	3:11634917-11669064
524	TCONS_00034978	0.739602672815206	ENSSSCT00000032231	XLOC_016450	ENSSSCG00000026077	3:22202580-22224225
525	TCONS_00034978	0.814602406300688	ENSSSCT00000031303	XLOC_016556	CCDC64B	3:40538889-40556945
526	TCONS_00034978	0.857654163942807	ENSSSCT00000032217	XLOC_016557	MMP25	3:40557829-40571815
527	TCONS_00034978	0.701912521953561	ENSSSCT00000031703	XLOC_016883	ADGRF2	3:92015233-92060064
528	TCONS_00034978	0.717762680579516	ENSSSCT00000024733	XLOC_017233	ENSSSCG00000024045	3:11676066-11759966
529	TCONS_00034978	0.726166595724537	ENSSSCT00000023524	XLOC_017432	AXIN1	3:41033944-41083069
530	TCONS_00034978	0.735539675601431	ENSSSCT00000008749	XLOC_017433	TMEM8A	3:41093859-41109257
531	TCONS_00034978	0.727494791678546	ENSSSCT00000007390	XLOC_018836	CASQ2	4:115007631-115070760
532	TCONS_00034978	0.807472146149851	ENSSSCT00000006699	XLOC_019144	PDP1	4:46188418-46199072
533	TCONS_00034978	0.797098203695207	ENSSSCT00000028938	XLOC_019417	ENSSSCG00000027628	4:104198430-104250107
534	TCONS_00034978	0.805983602038356	ENSSSCT00000024287	XLOC_021996	ZNF667	6:55712169-55839156
535	TCONS_00034978	0.734747031738088	ENSSSCT00000003260	XLOC_022842	ZNF585B	6:41627404-41685165
536	TCONS_00034978	0.758103217483514	ENSSSCT00000003587	XLOC_023043	VSIG10L	6:51656466-51669313
537	TCONS_00034978	0.814049679565026	ENSSSCT00000025688	XLOC_023136	ENSSSCG00000022411	6:57063000-57084616
538	TCONS_00034978	0.794404403678729	ENSSSCT00000001082	XLOC_024073	FOXF2	7:914756-920677
539	TCONS_00034978	0.781100598921056	ENSSSCT00000001660	XLOC_024316	GCLC	7:31702761-31753730
540	TCONS_00034978	0.763155765892044	ENSSSCT00000001129	XLOC_024975	TFAP2A	7:7533171-7553476
541	TCONS_00034978	0.76444056359902	ENSSSCT00000002614	XLOC_025693	ENSSSCG00000002350	7:102828130-102878974
542	TCONS_00034978	0.788633187169622	ENSSSCT00000010133	XLOC_027078	FGF5	8:146676678-146702284
543	TCONS_00034978	0.70564824932102	ENSSSCT00000016117	XLOC_028190	OR51E1	9:6106323-6117673
544	TCONS_00034978	0.826873708020097	ENSSSCT00000016184	XLOC_028235	DNAJB13	9:9131928-9147474
545	TCONS_00034978	0.784634015247561	ENSSSCT00000016764	XLOC_028678	ENSSSCG00000015389	9:102174740-102237020
546	TCONS_00034978	0.867330264311858	ENSSSCT00000013739	XLOC_034241	MID2	X:102730634-102831134
547	TCONS_00034978	0.714616049192529	ENSSSCT00000032786	XLOC_034502	NHS	X:14951320-15305754
548	TCONS_00038918	0.80921247555134	ENSSSCT00000004990	XLOC_000335	SKA1	1:109665337-109732810
549	TCONS_00038918	0.77159078675681	ENSSSCT00000005218	XLOC_000500	ZNF106	1:143786676-143852101
550	TCONS_00038918	0.73209349909959	ENSSSCT00000005307	XLOC_000558	GREM1	1:152741402-152749492
551	TCONS_00038918	0.853040404441083	ENSSSCT00000024726	XLOC_001038	ENSSSCG00000022780	1:283440943-283479545
552	TCONS_00038918	0.786472437204696	ENSSSCT00000030224	XLOC_001410	TBPL1	1:33338166-33439451
553	TCONS_00038918	0.898480054329669	ENSSSCT00000030657	XLOC_003263	KLF6	10:72992244-73001823
554	TCONS_00038918	0.708663038942362	ENSSSCT00000035652	XLOC_003809	IL17D	11:108289-220289
555	TCONS_00038918	0.728797306756859	ENSSSCT00000010296	XLOC_003903	CAB39L	11:18567069-18716116
556	TCONS_00038918	0.706600934697524	ENSSSCT00000013161	XLOC_006828	BACH1	13:203110438-203148106
557	TCONS_00038918	0.717792276271414	ENSSSCT00000013182	XLOC_007750	RCAN1	13:207933232-207945099
558	TCONS_00038918	0.701898456843761	ENSSSCT00000010506	XLOC_008140	GADD45G	14:1421134-1422714
559	TCONS_00038918	0.702601836505639	ENSSSCT00000023976	XLOC_008810	MXI1	14:131480739-131627266
560	TCONS_00038918	0.817300893144868	ENSSSCT00000023976	XLOC_008810	MXI1	14:131480739-131627266
561	TCONS_00038918	0.772799715374331	ENSSSCT00000011708	XLOC_008862	ENSSSCG00000010702	14:143414776-143470540
562	TCONS_00038918	0.760844052218327	ENSSSCT00000011708	XLOC_008862	ENSSSCG00000010702	14:143414776-143470540
563	TCONS_00038918	0.810373797917541	ENSSSCT00000011186	XLOC_009327	RTKN2	14:70760197-70796451
564	TCONS_00038918	0.702094904721142	ENSSSCT00000011364	XLOC_009443	ENSSSCG00000010381	14:96945898-97088889
565	TCONS_00038918	0.759555666781786	ENSSSCT00000017634	XLOC_010312	RQCD1	15:133507951-133636941
566	TCONS_00038918	0.788752212447338	ENSSSCT00000018372	XLOC_011289	ANXA2R	16:29286626-29292468
567	TCONS_00038918	0.752931777962388	ENSSSCT00000018443	XLOC_011608	SMIM15	16:42877628-42883182
568	TCONS_00038918	0.741013014662417	ENSSSCT00000031435	XLOC_011987	ENSSSCG00000028004	17:31588819-31830852
569	TCONS_00038918	0.757936319245047	ENSSSCT00000031435	XLOC_011987	ENSSSCG00000028004	17:31588819-31830852
570	TCONS_00038918	0.729296379036935	ENSSSCT00000031916	XLOC_012388	ENSSSCG00000025340	17:32441694-32462427
571	TCONS_00038918	0.760568855767839	ENSSSCT00000014592	XLOC_013906	ENSSSCG00000013361	2:43606170-43614256
572	TCONS_00038918	0.899985932574478	ENSSSCT00000015663	XLOC_014596	EGR1	2:146156064-146160020
573	TCONS_00038918	0.855865642869818	ENSSSCT00000014538	XLOC_015098	HIPK3	2:30028332-30186136
574	TCONS_00038918	0.75513951314831	ENSSSCT00000014591	XLOC_015135	TMEM86A	2:43554938-43560125
575	TCONS_00038918	0.742347468870636	ENSSSCT00000015739	XLOC_015838	NR3C1	2:151051681-151160288
576	TCONS_00038918	0.734492357403181	ENSSSCT00000008319	XLOC_016274	WIPI2	3:4487103-4521480
577	TCONS_00038918	0.713751424373754	ENSSSCT00000031303	XLOC_016556	CCDC64B	3:40538889-40556945
578	TCONS_00038918	0.713449249813744	ENSSSCT00000024733	XLOC_017233	ENSSSCG00000024045	3:11676066-11759966
579	TCONS_00038918	0.735886773878671	ENSSSCT00000008749	XLOC_017433	TMEM8A	3:41093859-41109257
580	TCONS_00038918	0.795428208149189	ENSSSCT00000006968	XLOC_018605	ADAMTS4	4:97103606-97125927
581	TCONS_00038918	0.717218282439077	ENSSSCT00000022186	XLOC_018949	7SK	4:138627342-138631291
582	TCONS_00038918	0.873854764424415	ENSSSCT00000006747	XLOC_019173	FABP5	4:60305278-60311234
583	TCONS_00038918	0.773077487088624	ENSSSCT00000006943	XLOC_019283	RGS4	4:95096193-95103381
584	TCONS_00038918	0.761815675658742	ENSSSCT00000000003	XLOC_019920	GTSE1	5:544685-564104
585	TCONS_00038918	1	ENSSSCT00000028972	XLOC_019982	MAFF	5:6915996-7133894
586	TCONS_00038918	0.847474375008555	ENSSSCT00000028972	XLOC_020647	MAFF	5:6915996-7133894
587	TCONS_00038918	0.724485561332484	ENSSSCT00000000190	XLOC_020709	RND1	5:15325816-15333222
588	TCONS_00038918	0.82872330039291	ENSSSCT00000000876	XLOC_021108	SLC38A1	5:79930757-80001076
589	TCONS_00038918	0.7354230737545	ENSSSCT00000003773	XLOC_022102	KIF1B	6:64429534-64596276
590	TCONS_00038918	0.737850943820317	ENSSSCT00000004240	XLOC_022468	OMA1	6:141476688-141544585
591	TCONS_00038918	0.824496293856064	ENSSSCT00000027475	XLOC_023377	RNF19B	6:83246505-83277474
592	TCONS_00038918	0.904330724326135	ENSSSCT00000027475	XLOC_023377	RNF19B	6:83246505-83277474
593	TCONS_00038918	0.70437521512253	ENSSSCT00000001157	XLOC_024120	DTNBP1	7:12191534-12309282
594	TCONS_00038918	0.780860809332225	ENSSSCT00000001660	XLOC_024316	GCLC	7:31702761-31753730
595	TCONS_00038918	0.754047828093309	ENSSSCT00000001852	XLOC_024404	SRF	7:43713619-43724057
596	TCONS_00038918	0.770788364552175	ENSSSCT00000001998	XLOC_024468	CEMIP	7:55356174-55375597
597	TCONS_00038918	0.819158139306835	ENSSSCT00000002132	XLOC_024538	EDC3	7:63517281-63583640
598	TCONS_00038918	0.709444491862579	ENSSSCT00000002262	XLOC_024616	BCL2L2	7:80970150-80976042
599	TCONS_00038918	0.705142538361094	ENSSSCT00000001129	XLOC_024975	TFAP2A	7:7533171-7553476
600	TCONS_00038918	0.803705331760237	ENSSSCT00000001140	XLOC_024980	ENSSSCG00000001046	7:8268048-8314905
601	TCONS_00038918	0.791609775956744	ENSSSCT00000001682	XLOC_025220	DAXX	7:34180544-34185064
602	TCONS_00038918	0.736165017226829	ENSSSCT00000022373	XLOC_025385	ENSSSCG00000027023	7:55237530-55289238
603	TCONS_00038918	0.809019321177323	ENSSSCT00000002711	XLOC_025754	PPP4R3A	7:119663115-119700909
604	TCONS_00038918	0.753727094230474	ENSSSCT00000002714	XLOC_025759	FBLN5	7:120031684-120120488
605	TCONS_00038918	0.823832944205214	ENSSSCT00000009590	XLOC_026164	PCDH7	8:24320549-24546036
606	TCONS_00038918	0.727244361549881	ENSSSCT00000009678	XLOC_026226	PDGFRA	8:43008185-43046529
607	TCONS_00038918	0.720147900322801	ENSSSCT00000027147	XLOC_026566	C4orf22	8:146606927-146643778
608	TCONS_00038918	0.848396597830085	ENSSSCT00000017036	XLOC_028574	ENSSSCG00000015640	9:73071913-73459933
609	TCONS_00038918	0.704498057159746	ENSSSCT00000030554	XLOC_032482	SOCS3	GL896293.1:9878-10729
610	TCONS_00038918	0.79679053334317	ENSSSCT00000030554	XLOC_032483	SOCS3	GL896293.1:9878-10729
611	TCONS_00038918	0.75871774404499	ENSSSCT00000032049	XLOC_034092	PJA1	X:62339807-62346118
612	TCONS_00038918	0.795965400694624	ENSSSCT00000032049	XLOC_034092	PJA1	X:62339807-62346118
613	TCONS_00040607	0.78425307951136	ENSSSCT00000004990	XLOC_000335	SKA1	1:109665337-109732810
614	TCONS_00040607	0.743864552658819	ENSSSCT00000005475	XLOC_001980	ENSSSCG00000004963	1:184592889-184629896
615	TCONS_00040607	0.702111904861961	ENSSSCT00000020773	XLOC_003104	ssc-mir-24-2	10:31338482-31670349
616	TCONS_00040607	0.765019677887907	ENSSSCT00000030657	XLOC_003263	KLF6	10:72992244-73001823
617	TCONS_00040607	0.843324299338034	ENSSSCT00000010296	XLOC_003903	CAB39L	11:18567069-18716116
618	TCONS_00040607	0.852206421793868	ENSSSCT00000018905	XLOC_005319	HDAC5	12:19364144-19375391
619	TCONS_00040607	0.808369307917904	ENSSSCT00000028910	XLOC_006838	SLC5A3	13:207518286-207586899
620	TCONS_00040607	0.838650185036137	ENSSSCT00000013182	XLOC_007750	RCAN1	13:207933232-207945099
621	TCONS_00040607	0.815228329179734	ENSSSCT00000030119	XLOC_008334	TBX3	14:40012194-40026334
622	TCONS_00040607	0.850688945956771	ENSSSCT00000011205	XLOC_008570	ENSSSCG00000010238	14:77555410-77559361
623	TCONS_00040607	0.751595359392933	ENSSSCT00000023976	XLOC_008810	MXI1	14:131480739-131627266
624	TCONS_00040607	0.715077701806921	ENSSSCT00000011708	XLOC_008862	ENSSSCG00000010702	14:143414776-143470540
625	TCONS_00040607	0.721099136715134	ENSSSCT00000011708	XLOC_008862	ENSSSCG00000010702	14:143414776-143470540
626	TCONS_00040607	0.816539916349478	ENSSSCT00000011147	XLOC_009297	C1orf198	14:64181742-64223252
627	TCONS_00040607	0.776919268532978	ENSSSCT00000027886	XLOC_009346	HNRNPH3	14:77539842-77548322
628	TCONS_00040607	0.822850921828395	ENSSSCT00000017634	XLOC_010312	RQCD1	15:133507951-133636941
629	TCONS_00040607	0.755855750399216	ENSSSCT00000017775	XLOC_010402	ACKR3	15:150847132-150859545
630	TCONS_00040607	0.828716609625115	ENSSSCT00000018372	XLOC_011289	ANXA2R	16:29286626-29292468
631	TCONS_00040607	0.834491774802432	ENSSSCT00000031435	XLOC_011987	ENSSSCG00000028004	17:31588819-31830852
632	TCONS_00040607	0.827574253093899	ENSSSCT00000024883	XLOC_013905	ENSSSCG00000026892	2:43592934-43606133
633	TCONS_00040607	0.842903107280075	ENSSSCT00000014592	XLOC_013906	ENSSSCG00000013361	2:43606170-43614256
634	TCONS_00040607	0.729919644479708	ENSSSCT00000015663	XLOC_014596	EGR1	2:146156064-146160020
635	TCONS_00040607	0.708397588919682	ENSSSCT00000014591	XLOC_015135	TMEM86A	2:43554938-43560125
636	TCONS_00040607	0.845771694144595	ENSSSCT00000014648	XLOC_015170	ADM	2:52576111-52578564
637	TCONS_00040607	0.839916420513003	ENSSSCT00000008481	XLOC_017240	TMEM248	3:16504876-16532546
638	TCONS_00040607	0.747007164875756	ENSSSCT00000008863	XLOC_017509	IL1A	3:45452824-45466394
639	TCONS_00040607	0.844983728896842	ENSSSCT00000006968	XLOC_018605	ADAMTS4	4:97103606-97125927
640	TCONS_00040607	0.780037429580855	ENSSSCT00000007319	XLOC_018792	TXNIP	4:108991305-108995645
641	TCONS_00040607	0.700632530083398	ENSSSCT00000006553	XLOC_019039	SQLE	4:15248862-15279282
642	TCONS_00040607	0.797279287221437	ENSSSCT00000006747	XLOC_019173	FABP5	4:60305278-60311234
643	TCONS_00040607	0.741426202574915	ENSSSCT00000028972	XLOC_019982	MAFF	5:6915996-7133894
644	TCONS_00040607	0.701889242694794	ENSSSCT00000001000	XLOC_020531	LUM	5:96175703-96186489
645	TCONS_00040607	0.710420480696305	ENSSSCT00000000190	XLOC_020709	RND1	5:15325816-15333222
646	TCONS_00040607	0.714634279316731	ENSSSCT00000000823	XLOC_021082	ENSSSCG00000000759	5:71086319-71088361
647	TCONS_00040607	0.835716739535049	ENSSSCT00000000876	XLOC_021108	SLC38A1	5:79930757-80001076
648	TCONS_00040607	0.841559715289985	ENSSSCT00000003773	XLOC_022102	KIF1B	6:64429534-64596276
649	TCONS_00040607	0.872623637090887	ENSSSCT00000022360	XLOC_022109	ENSSSCG00000023126	6:65134428-65150734
650	TCONS_00040607	0.767652907256382	ENSSSCT00000027475	XLOC_023377	RNF19B	6:83246505-83277474
651	TCONS_00040607	0.782960172435608	ENSSSCT00000001176	XLOC_024139	SOX4	7:17852148-17858320
652	TCONS_00040607	0.815892945727669	ENSSSCT00000001660	XLOC_024316	GCLC	7:31702761-31753730
653	TCONS_00040607	0.852867612321619	ENSSSCT00000001852	XLOC_024404	SRF	7:43713619-43724057
654	TCONS_00040607	0.826761856466481	ENSSSCT00000002132	XLOC_024538	EDC3	7:63517281-63583640
655	TCONS_00040607	0.816475103567893	ENSSSCT00000026096	XLOC_024802	CIPC	7:106212298-106230478
656	TCONS_00040607	0.849791365006427	ENSSSCT00000002711	XLOC_025754	PPP4R3A	7:119663115-119700909
657	TCONS_00040607	0.777899485238796	ENSSSCT00000023747	XLOC_026502	DDIT4L	8:129550396-129555252
658	TCONS_00040607	0.785800039802819	ENSSSCT00000016765	XLOC_027861	ABCB1	9:102530032-102626464
659	TCONS_00040607	0.781673132302471	ENSSSCT00000017036	XLOC_028574	ENSSSCG00000015640	9:73071913-73459933
660	TCONS_00040607	0.734319834931347	ENSSSCT00000023029	XLOC_029325	SEMA7A	GL892482.1:46693-56335
661	TCONS_00040607	0.882583881884749	ENSSSCT00000030554	XLOC_032482	SOCS3	GL896293.1:9878-10729
662	TCONS_00040607	0.711787369400145	ENSSSCT00000030554	XLOC_032483	SOCS3	GL896293.1:9878-10729
663	TCONS_00040607	0.781988172721564	ENSSSCT00000022977	XLOC_033384	GPRC5C	JH118714.1:914-18747
664	TCONS_00040607	0.703901041225391	ENSSSCT00000013398	XLOC_033980	DDX3X	X:41161580-41177793
665	TCONS_00040607	0.743149680017895	ENSSSCT00000032049	XLOC_034092	PJA1	X:62339807-62346118
666	TCONS_00040607	0.768822562724639	ENSSSCT00000032049	XLOC_034092	PJA1	X:62339807-62346118
667	TCONS_00041714	0.715806641932869	ENSSSCT00000004849	XLOC_000261	FOXO3	1:83886631-84070825
668	TCONS_00041714	0.708099027081684	ENSSSCT00000005218	XLOC_000500	ZNF106	1:143786676-143852101
669	TCONS_00041714	0.745298247624906	ENSSSCT00000005365	XLOC_000598	ZNF516	1:163849472-163953158
670	TCONS_00041714	0.722985670793669	ENSSSCT00000024726	XLOC_001038	ENSSSCG00000022780	1:283440943-283479545
671	TCONS_00041714	0.786483412047268	ENSSSCT00000030224	XLOC_001410	TBPL1	1:33338166-33439451
672	TCONS_00041714	0.810516687157502	ENSSSCT00000012185	XLOC_003243	PFKFB3	10:70831451-70857739
673	TCONS_00041714	0.780848416592229	ENSSSCT00000034425	XLOC_003500	MAP3K8	10:45065120-45177941
674	TCONS_00041714	0.73474501480318	ENSSSCT00000012175	XLOC_003579	GATA3	10:69581079-69602374
675	TCONS_00041714	0.856999769027034	ENSSSCT00000035652	XLOC_003809	IL17D	11:108289-220289
676	TCONS_00041714	0.877760558017667	ENSSSCT00000010438	XLOC_004032	ZIC2	11:76103278-76108001
677	TCONS_00041714	0.927476929704189	ENSSSCT00000010459	XLOC_004042	ABHD13	11:82962610-82984919
678	TCONS_00041714	0.740152202009692	ENSSSCT00000018780	XLOC_005242	SOX9	12:9027588-9033322
679	TCONS_00041714	0.888373442059507	ENSSSCT00000031698	XLOC_005515	TBX2	12:38328613-38338340
680	TCONS_00041714	0.88473461491255	ENSSSCT00000019369	XLOC_005604	SLC6A4	12:48106435-48148808
681	TCONS_00041714	0.857048536264631	ENSSSCT00000022865	XLOC_006283	KCTD6	13:44219923-44231056
682	TCONS_00041714	0.824440788977005	ENSSSCT00000013161	XLOC_006828	BACH1	13:203110438-203148106
683	TCONS_00041714	0.727007490808041	ENSSSCT00000010645	XLOC_008224	MFAP3L	14:21124107-21160351
684	TCONS_00041714	0.740719692077393	ENSSSCT00000010895	XLOC_008381	SSH1	14:44506785-44573853
685	TCONS_00041714	0.924071090794961	ENSSSCT00000011307	XLOC_008616	ZMIZ1	14:88066511-88307522
686	TCONS_00041714	0.812797533949708	ENSSSCT00000011599	XLOC_008799	NEURL1	14:124318582-124695053
687	TCONS_00041714	0.934850627891204	ENSSSCT00000023976	XLOC_008810	MXI1	14:131480739-131627266
688	TCONS_00041714	0.753902035711956	ENSSSCT00000023976	XLOC_008810	MXI1	14:131480739-131627266
689	TCONS_00041714	0.789476337085562	ENSSSCT00000011708	XLOC_008862	ENSSSCG00000010702	14:143414776-143470540
690	TCONS_00041714	0.75476720950052	ENSSSCT00000011186	XLOC_009327	RTKN2	14:70760197-70796451
691	TCONS_00041714	0.942406788363875	ENSSSCT00000011364	XLOC_009443	ENSSSCG00000010381	14:96945898-97088889
692	TCONS_00041714	0.734465177663333	ENSSSCT00000011374	XLOC_009450	DRGX	14:97848985-97884441
693	TCONS_00041714	0.8807092568084	ENSSSCT00000011793	XLOC_009879	ENSSSCG00000021907	14:153403664-153577421
694	TCONS_00041714	0.845859096083025	ENSSSCT00000030396	XLOC_010532	KBTBD11	15:38032937-38054913
695	TCONS_00041714	0.703436456700119	ENSSSCT00000020727	XLOC_010598	U6	15:59621873-59683461
696	TCONS_00041714	0.701123887514242	ENSSSCT00000031435	XLOC_011987	ENSSSCG00000028004	17:31588819-31830852
697	TCONS_00041714	0.728079941696794	ENSSSCT00000031916	XLOC_012388	ENSSSCG00000025340	17:32441694-32462427
698	TCONS_00041714	0.711992380721524	ENSSSCT00000015560	XLOC_014521	CSNK1G3	2:132386067-132482885
699	TCONS_00041714	0.734918181285758	ENSSSCT00000014591	XLOC_015135	TMEM86A	2:43554938-43560125
700	TCONS_00041714	0.871085768894032	ENSSSCT00000014756	XLOC_015456	CHAF1A	2:74873527-74904761
701	TCONS_00041714	0.71295464213039	ENSSSCT00000015739	XLOC_015838	NR3C1	2:151051681-151160288
702	TCONS_00041714	0.878461021809936	ENSSSCT00000008319	XLOC_016274	WIPI2	3:4487103-4521480
703	TCONS_00041714	0.702450484754304	ENSSSCT00000032231	XLOC_016450	ENSSSCG00000026077	3:22202580-22224225
704	TCONS_00041714	0.901157153208598	ENSSSCT00000031303	XLOC_016556	CCDC64B	3:40538889-40556945
705	TCONS_00041714	0.81217978519331	ENSSSCT00000032217	XLOC_016557	MMP25	3:40557829-40571815
706	TCONS_00041714	0.852855194367177	ENSSSCT00000009052	XLOC_016782	ENSSSCG00000008266	3:71670339-71690705
707	TCONS_00041714	0.7813351133142	ENSSSCT00000031703	XLOC_016883	ADGRF2	3:92015233-92060064
708	TCONS_00041714	0.744245242419267	ENSSSCT00000029086	XLOC_017108	ENSSSCG00000020813	3:108710-121111
709	TCONS_00041714	0.83207190206848	ENSSSCT00000024733	XLOC_017233	ENSSSCG00000024045	3:11676066-11759966
710	TCONS_00041714	0.896910778662317	ENSSSCT00000023524	XLOC_017432	AXIN1	3:41033944-41083069
711	TCONS_00041714	0.880708311537902	ENSSSCT00000032902	XLOC_018294	ENSSSCG00000030831	4:2283527-2297518
712	TCONS_00041714	0.80088931827867	ENSSSCT00000007390	XLOC_018836	CASQ2	4:115007631-115070760
713	TCONS_00041714	0.845687265927459	ENSSSCT00000022186	XLOC_018949	7SK	4:138627342-138631291
714	TCONS_00041714	0.766961638184318	ENSSSCT00000006699	XLOC_019144	PDP1	4:46188418-46199072
715	TCONS_00041714	0.897958587301979	ENSSSCT00000006702	XLOC_019147	RBM12B	4:46381556-46419994
716	TCONS_00041714	0.71943256021533	ENSSSCT00000028938	XLOC_019417	ENSSSCG00000027628	4:104198430-104250107
717	TCONS_00041714	0.881506047970487	ENSSSCT00000000003	XLOC_019920	GTSE1	5:544685-564104
718	TCONS_00041714	0.795155674664883	ENSSSCT00000000003	XLOC_019920	GTSE1	5:544685-564104
719	TCONS_00041714	0.753598993789262	ENSSSCT00000000190	XLOC_020709	RND1	5:15325816-15333222
720	TCONS_00041714	0.901314175657226	ENSSSCT00000000779	XLOC_021054	KCNA1	5:67763446-67770150
721	TCONS_00041714	0.846045282945096	ENSSSCT00000003592	XLOC_021913	ZNF175	6:51770935-51782932
722	TCONS_00041714	0.78152725168519	ENSSSCT00000004240	XLOC_022468	OMA1	6:141476688-141544585
723	TCONS_00041714	0.756115543307278	ENSSSCT00000003260	XLOC_022842	ZNF585B	6:41627404-41685165
724	TCONS_00041714	0.773924216211159	ENSSSCT00000003571	XLOC_023035	SHANK1	6:51349097-51395951
725	TCONS_00041714	0.767999575923522	ENSSSCT00000003587	XLOC_023043	VSIG10L	6:51656466-51669313
726	TCONS_00041714	0.833958505780731	ENSSSCT00000025688	XLOC_023136	ENSSSCG00000022411	6:57063000-57084616
727	TCONS_00041714	0.748235379782818	ENSSSCT00000027475	XLOC_023377	RNF19B	6:83246505-83277474
728	TCONS_00041714	0.709027819309922	ENSSSCT00000027475	XLOC_023377	RNF19B	6:83246505-83277474
729	TCONS_00041714	0.82764382314505	ENSSSCT00000001082	XLOC_024073	FOXF2	7:914756-920677
730	TCONS_00041714	0.920048238274064	ENSSSCT00000001157	XLOC_024120	DTNBP1	7:12191534-12309282
731	TCONS_00041714	0.920644609790554	ENSSSCT00000001660	XLOC_024316	GCLC	7:31702761-31753730
732	TCONS_00041714	0.801845987737405	ENSSSCT00000030706	XLOC_024405	CUL9	7:43724700-43763816
733	TCONS_00041714	0.802756829928353	ENSSSCT00000001998	XLOC_024468	CEMIP	7:55356174-55375597
734	TCONS_00041714	0.780547282114688	ENSSSCT00000001129	XLOC_024975	TFAP2A	7:7533171-7553476
735	TCONS_00041714	0.771838729766162	ENSSSCT00000001140	XLOC_024980	ENSSSCG00000001046	7:8268048-8314905
736	TCONS_00041714	0.710126846893412	ENSSSCT00000001195	XLOC_025019	CMAH	7:21018479-21109433
737	TCONS_00041714	0.831576139388628	ENSSSCT00000022373	XLOC_025385	ENSSSCG00000027023	7:55237530-55289238
738	TCONS_00041714	0.771416154718375	ENSSSCT00000002614	XLOC_025693	ENSSSCG00000002350	7:102828130-102878974
739	TCONS_00041714	0.808512206806178	ENSSSCT00000009678	XLOC_026226	PDGFRA	8:43008185-43046529
740	TCONS_00041714	0.78349344689109	ENSSSCT00000027147	XLOC_026566	C4orf22	8:146606927-146643778
741	TCONS_00041714	0.762061978093525	ENSSSCT00000016117	XLOC_028190	OR51E1	9:6106323-6117673
742	TCONS_00041714	0.882596592910644	ENSSSCT00000016184	XLOC_028235	DNAJB13	9:9131928-9147474
743	TCONS_00041714	0.806428422050788	ENSSSCT00000016764	XLOC_028678	ENSSSCG00000015389	9:102174740-102237020
744	TCONS_00041714	0.700185875050873	ENSSSCT00000032049	XLOC_034092	PJA1	X:62339807-62346118
745	TCONS_00041714	0.885517985689568	ENSSSCT00000013687	XLOC_034212	ENSSSCG00000012518	X:97705480-97740565
746	TCONS_00041714	0.893175502254584	ENSSSCT00000032786	XLOC_034502	NHS	X:14951320-15305754
747	TCONS_00041714	0.747593820212952	ENSSSCT00000013387	XLOC_034573	BCOR	X:39823457-39947766
748	TCONS_00048132	0.839963090124865	ENSSSCT00000005129	XLOC_000439	HDC	1:135147937-135167736
749	TCONS_00048132	0.717713358097766	ENSSSCT00000036505	XLOC_001673	TCF4	1:115112074-115353537
750	TCONS_00048132	0.711667129610764	ENSSSCT00000005166	XLOC_001770	SORD	1:141257111-141301015
751	TCONS_00048132	0.782842441709673	ENSSSCT00000005541	XLOC_002023	TRIM9	1:201010806-201116504
752	TCONS_00048132	0.846498643873827	ENSSSCT00000012260	XLOC_006052	GALNT15	13:3520406-3561252
753	TCONS_00048132	0.850949862981296	ENSSSCT00000012260	XLOC_006052	GALNT15	13:3520406-3561252
754	TCONS_00048132	0.743657572396484	ENSSSCT00000012924	XLOC_006631	TPRG1	13:135947772-136055571
755	TCONS_00048132	0.751921124181378	ENSSSCT00000012492	XLOC_007104	CACNA2D2	13:36023004-36166638
756	TCONS_00048132	0.854484910553835	ENSSSCT00000010889	XLOC_009152	ACACB	14:44153446-44271216
757	TCONS_00048132	0.707821226074251	ENSSSCT00000027373	XLOC_010144	OSBPL6	15:93535479-93635137
758	TCONS_00048132	0.8045384928132	ENSSSCT00000017282	XLOC_010637	NR4A2	15:70671006-70689187
759	TCONS_00048132	0.820752482907577	ENSSSCT00000017457	XLOC_010747	TFPI	15:102535230-102600046
760	TCONS_00048132	0.797500484870771	ENSSSCT00000017457	XLOC_010747	TFPI	15:102535230-102600046
761	TCONS_00048132	0.90323581630637	ENSSSCT00000017562	XLOC_010824	GPR1	15:121013990-121075135
762	TCONS_00048132	0.848837049738767	ENSSSCT00000018325	XLOC_011525	PRLR	16:21530560-21558551
763	TCONS_00048132	0.796764406449789	ENSSSCT00000018503	XLOC_011658	ENSSSCG00000016992	16:55909689-55930862
764	TCONS_00048132	0.714385563911484	ENSSSCT00000027193	XLOC_011929	RASSF2	17:14563016-14588375
765	TCONS_00048132	0.78700219490988	ENSSSCT00000007738	XLOC_012363	JAG1	17:22065795-22104526
766	TCONS_00048132	0.733366589825419	ENSSSCT00000007805	XLOC_012399	ACSS1	17:34949304-34988723
767	TCONS_00048132	0.771779379901171	ENSSSCT00000018143	XLOC_013303	NPSR1	18:42772919-42889491
768	TCONS_00048132	0.715915332096054	ENSSSCT00000018143	XLOC_013303	NPSR1	18:42772919-42889491
769	TCONS_00048132	0.807323497168383	ENSSSCT00000014533	XLOC_013851	LMO2	2:29411331-29422818
770	TCONS_00048132	0.842034872432928	ENSSSCT00000015539	XLOC_014500	LVRN	2:125024899-125100509
771	TCONS_00048132	0.70704539616233	ENSSSCT00000024036	XLOC_014591	ENSSSCG00000023691	2:146023987-146027368
772	TCONS_00048132	0.78656017197579	ENSSSCT00000014365	XLOC_014973	DTX4	2:11812107-11850646
773	TCONS_00048132	0.813938163576636	ENSSSCT00000032231	XLOC_016450	ENSSSCG00000026077	3:22202580-22224225
774	TCONS_00048132	0.763726950621366	ENSSSCT00000008967	XLOC_016716	MGAT4A	3:58112126-58219663
775	TCONS_00048132	0.881711817858402	ENSSSCT00000006892	XLOC_018566	F5	4:89027935-89109573
776	TCONS_00048132	0.704292957077009	ENSSSCT00000000799	XLOC_021065	TEAD4	5:69417020-69481304
777	TCONS_00048132	0.830666024347662	ENSSSCT00000000994	XLOC_021176	SOCS2	5:93712448-93718752
778	TCONS_00048132	0.721067913608092	ENSSSCT00000004091	XLOC_022355	MYOM1	6:96478192-96620109
779	TCONS_00048132	0.739856759732816	ENSSSCT00000028743	XLOC_022788	TSHZ3	6:36786208-36791343
780	TCONS_00048132	0.704758752887776	ENSSSCT00000003410	XLOC_022937	LYPD5	6:46468153-46470858
781	TCONS_00048132	0.751994499458344	ENSSSCT00000001899	XLOC_024419	SLC29A1	7:45091211-45104205
782	TCONS_00048132	0.767527121682201	ENSSSCT00000002516	XLOC_024720	AKAP13	7:94486897-94583014
783	TCONS_00048132	0.728210608184376	ENSSSCT00000001684	XLOC_025225	PHF1	7:34375136-34380476
784	TCONS_00048132	0.846449091560106	ENSSSCT00000035269	XLOC_025714	TGFB3	7:105178632-105301088
785	TCONS_00048132	0.714883630483444	ENSSSCT00000010080	XLOC_026525	GPRIN3	8:139330438-139341805
786	TCONS_00048132	0.713759204511396	ENSSSCT00000016857	XLOC_027937	ENSSSCG00000015474	9:125188691-125238329
787	TCONS_00048132	0.83296656676816	ENSSSCT00000016773	XLOC_028690	ENSSSCG00000015398	9:106416176-106654957
788	TCONS_00048132	0.778563465534358	ENSSSCT00000022338	XLOC_028867	TRAF5	9:144806835-144936784
789	TCONS_00048132	0.875530079016519	ENSSSCT00000031199	XLOC_029366	SASH1	GL892553.2:66377-160429
790	TCONS_00048132	0.806938673990665	ENSSSCT00000022578	XLOC_029868	ENSSSCG00000023745	GL893207.1:106-20936
791	TCONS_00048132	0.731662682094781	ENSSSCT00000032511	XLOC_029873	FIBIN	GL893210.2:67730-71005
792	TCONS_00048132	0.738049598516572	ENSSSCT00000027259	XLOC_031408	ENSSSCG00000030141	GL894924.2:244-5272
793	TCONS_00048132	0.707425200479399	ENSSSCT00000025090	XLOC_031632	ZFR	GL895238.2:15792-91620
794	TCONS_00048132	0.898748460004984	ENSSSCT00000015478	XLOC_031884	PCSK1	GL895717.1:69561-112772
795	TCONS_00048979	0.914486224477337	ENSSSCT00000012185	XLOC_003243	PFKFB3	10:70831451-70857739
796	TCONS_00048979	0.724277949491072	ENSSSCT00000034425	XLOC_003500	MAP3K8	10:45065120-45177941
797	TCONS_00048979	0.80145973873913	ENSSSCT00000035652	XLOC_003809	IL17D	11:108289-220289
798	TCONS_00048979	0.801961505738076	ENSSSCT00000010438	XLOC_004032	ZIC2	11:76103278-76108001
799	TCONS_00048979	0.882777091620614	ENSSSCT00000010459	XLOC_004042	ABHD13	11:82962610-82984919
800	TCONS_00048979	0.73801639273464	ENSSSCT00000018780	XLOC_005242	SOX9	12:9027588-9033322
801	TCONS_00048979	0.826146626433054	ENSSSCT00000031698	XLOC_005515	TBX2	12:38328613-38338340
802	TCONS_00048979	0.807384358990252	ENSSSCT00000019369	XLOC_005604	SLC6A4	12:48106435-48148808
803	TCONS_00048979	0.764606210163533	ENSSSCT00000022865	XLOC_006283	KCTD6	13:44219923-44231056
804	TCONS_00048979	0.732050992083052	ENSSSCT00000013161	XLOC_006828	BACH1	13:203110438-203148106
805	TCONS_00048979	0.712214405811188	ENSSSCT00000010645	XLOC_008224	MFAP3L	14:21124107-21160351
806	TCONS_00048979	0.702898176602964	ENSSSCT00000010895	XLOC_008381	SSH1	14:44506785-44573853
807	TCONS_00048979	0.865744624709119	ENSSSCT00000011307	XLOC_008616	ZMIZ1	14:88066511-88307522
808	TCONS_00048979	0.751109401870325	ENSSSCT00000011599	XLOC_008799	NEURL1	14:124318582-124695053
809	TCONS_00048979	0.823949710552163	ENSSSCT00000023976	XLOC_008810	MXI1	14:131480739-131627266
810	TCONS_00048979	0.712564820093313	ENSSSCT00000011708	XLOC_008862	ENSSSCG00000010702	14:143414776-143470540
811	TCONS_00048979	0.876163998307716	ENSSSCT00000011364	XLOC_009443	ENSSSCG00000010381	14:96945898-97088889
812	TCONS_00048979	0.744950282074649	ENSSSCT00000011374	XLOC_009450	DRGX	14:97848985-97884441
813	TCONS_00048979	0.820906400751535	ENSSSCT00000011793	XLOC_009879	ENSSSCG00000021907	14:153403664-153577421
814	TCONS_00048979	0.726326856748049	ENSSSCT00000030396	XLOC_010532	KBTBD11	15:38032937-38054913
815	TCONS_00048979	0.748593167919636	ENSSSCT00000014756	XLOC_015456	CHAF1A	2:74873527-74904761
816	TCONS_00048979	0.805126900965686	ENSSSCT00000008319	XLOC_016274	WIPI2	3:4487103-4521480
817	TCONS_00048979	0.830360484338975	ENSSSCT00000031303	XLOC_016556	CCDC64B	3:40538889-40556945
818	TCONS_00048979	0.883158138313052	ENSSSCT00000032217	XLOC_016557	MMP25	3:40557829-40571815
819	TCONS_00048979	0.829436453558401	ENSSSCT00000009052	XLOC_016782	ENSSSCG00000008266	3:71670339-71690705
820	TCONS_00048979	0.703815133153958	ENSSSCT00000031703	XLOC_016883	ADGRF2	3:92015233-92060064
821	TCONS_00048979	0.739232423216116	ENSSSCT00000029086	XLOC_017108	ENSSSCG00000020813	3:108710-121111
822	TCONS_00048979	0.73488192894373	ENSSSCT00000024733	XLOC_017233	ENSSSCG00000024045	3:11676066-11759966
823	TCONS_00048979	0.89187802737086	ENSSSCT00000023524	XLOC_017432	AXIN1	3:41033944-41083069
824	TCONS_00048979	0.820639424075687	ENSSSCT00000032902	XLOC_018294	ENSSSCG00000030831	4:2283527-2297518
825	TCONS_00048979	0.735398709998648	ENSSSCT00000007390	XLOC_018836	CASQ2	4:115007631-115070760
826	TCONS_00048979	0.821820638460793	ENSSSCT00000022186	XLOC_018949	7SK	4:138627342-138631291
827	TCONS_00048979	0.778477374284755	ENSSSCT00000006699	XLOC_019144	PDP1	4:46188418-46199072
828	TCONS_00048979	0.856676980974384	ENSSSCT00000006702	XLOC_019147	RBM12B	4:46381556-46419994
829	TCONS_00048979	0.823726547111279	ENSSSCT00000000003	XLOC_019920	GTSE1	5:544685-564104
830	TCONS_00048979	0.743493179699884	ENSSSCT00000000003	XLOC_019920	GTSE1	5:544685-564104
831	TCONS_00048979	0.89789899540852	ENSSSCT00000000779	XLOC_021054	KCNA1	5:67763446-67770150
832	TCONS_00048979	0.777287870248376	ENSSSCT00000003592	XLOC_021913	ZNF175	6:51770935-51782932
833	TCONS_00048979	0.714199958666131	ENSSSCT00000024287	XLOC_021996	ZNF667	6:55712169-55839156
834	TCONS_00048979	0.704461334587622	ENSSSCT00000004240	XLOC_022468	OMA1	6:141476688-141544585
835	TCONS_00048979	0.720480088552312	ENSSSCT00000003260	XLOC_022842	ZNF585B	6:41627404-41685165
836	TCONS_00048979	0.852113840816497	ENSSSCT00000003571	XLOC_023035	SHANK1	6:51349097-51395951
837	TCONS_00048979	0.766602664767977	ENSSSCT00000025688	XLOC_023136	ENSSSCG00000022411	6:57063000-57084616
838	TCONS_00048979	0.745843655253909	ENSSSCT00000001082	XLOC_024073	FOXF2	7:914756-920677
839	TCONS_00048979	0.873317105663401	ENSSSCT00000001157	XLOC_024120	DTNBP1	7:12191534-12309282
840	TCONS_00048979	0.888304199957354	ENSSSCT00000001660	XLOC_024316	GCLC	7:31702761-31753730
841	TCONS_00048979	0.853769820219483	ENSSSCT00000030706	XLOC_024405	CUL9	7:43724700-43763816
842	TCONS_00048979	0.720022930210915	ENSSSCT00000001998	XLOC_024468	CEMIP	7:55356174-55375597
843	TCONS_00048979	0.741453363203246	ENSSSCT00000001129	XLOC_024975	TFAP2A	7:7533171-7553476
844	TCONS_00048979	0.744768246640983	ENSSSCT00000022373	XLOC_025385	ENSSSCG00000027023	7:55237530-55289238
845	TCONS_00048979	0.704129877458894	ENSSSCT00000002614	XLOC_025693	ENSSSCG00000002350	7:102828130-102878974
846	TCONS_00048979	0.759125131578645	ENSSSCT00000009678	XLOC_026226	PDGFRA	8:43008185-43046529
847	TCONS_00048979	0.803984095664845	ENSSSCT00000016184	XLOC_028235	DNAJB13	9:9131928-9147474
848	TCONS_00048979	0.792325548104637	ENSSSCT00000016764	XLOC_028678	ENSSSCG00000015389	9:102174740-102237020
849	TCONS_00048979	0.816326502417537	ENSSSCT00000013687	XLOC_034212	ENSSSCG00000012518	X:97705480-97740565
850	TCONS_00048979	0.80512924104367	ENSSSCT00000032786	XLOC_034502	NHS	X:14951320-15305754
851	TCONS_00053619	0.70171176857531	ENSSSCT00000004849	XLOC_000261	FOXO3	1:83886631-84070825
852	TCONS_00053619	0.708371783721728	ENSSSCT00000005307	XLOC_000558	GREM1	1:152741402-152749492
853	TCONS_00053619	0.731413565809629	ENSSSCT00000005425	XLOC_000646	MALT1	1:179658937-179706232
854	TCONS_00053619	0.798745168295336	ENSSSCT00000029337	XLOC_000905	KLF9	1:250030152-250057245
855	TCONS_00053619	0.747004864010693	ENSSSCT00000024726	XLOC_001038	ENSSSCG00000022780	1:283440943-283479545
856	TCONS_00053619	0.787868328061951	ENSSSCT00000004472	XLOC_001312	IGF2R	1:9166934-9273009
857	TCONS_00053619	0.760253340210656	ENSSSCT00000030224	XLOC_001410	TBPL1	1:33338166-33439451
858	TCONS_00053619	0.734991267827821	ENSSSCT00000005268	XLOC_001827	CASC5	1:145842917-145846477
859	TCONS_00053619	0.779034799091737	ENSSSCT00000022871	XLOC_006111	GOLGA4	13:24019461-24143177
860	TCONS_00053619	0.703780472432517	ENSSSCT00000028910	XLOC_006838	SLC5A3	13:207518286-207586899
861	TCONS_00053619	0.716206785206346	ENSSSCT00000011708	XLOC_008862	ENSSSCG00000010702	14:143414776-143470540
862	TCONS_00053619	0.722410790010195	ENSSSCT00000020727	XLOC_010598	U6	15:59621873-59683461
863	TCONS_00053619	0.726522618875102	ENSSSCT00000018372	XLOC_011289	ANXA2R	16:29286626-29292468
864	TCONS_00053619	0.713547313984833	ENSSSCT00000018484	XLOC_011362	MAP1B	16:52391737-52489863
865	TCONS_00053619	0.769443063158772	ENSSSCT00000018443	XLOC_011608	SMIM15	16:42877628-42883182
866	TCONS_00053619	0.707531648365558	ENSSSCT00000026800	XLOC_011669	GABRP	16:57406348-57501338
867	TCONS_00053619	0.78322716901842	ENSSSCT00000031435	XLOC_011987	ENSSSCG00000028004	17:31588819-31830852
868	TCONS_00053619	0.756585632899547	ENSSSCT00000031916	XLOC_011990	ENSSSCG00000025340	17:32441694-32462427
869	TCONS_00053619	0.73940421989958	ENSSSCT00000007791	XLOC_011999	NXT1	17:34427350-34430848
870	TCONS_00053619	0.740973804041917	ENSSSCT00000031916	XLOC_012388	ENSSSCG00000025340	17:32441694-32462427
871	TCONS_00053619	0.823120404448393	ENSSSCT00000014538	XLOC_015098	HIPK3	2:30028332-30186136
872	TCONS_00053619	0.723333385705995	ENSSSCT00000014591	XLOC_015135	TMEM86A	2:43554938-43560125
873	TCONS_00053619	0.739394482183675	ENSSSCT00000015735	XLOC_015833	SPRY4	2:150062325-150076761
874	TCONS_00053619	0.763471895795583	ENSSSCT00000015739	XLOC_015838	NR3C1	2:151051681-151160288
875	TCONS_00053619	0.743658835583305	ENSSSCT00000008580	XLOC_017315	RBBP6	3:22372830-22673181
876	TCONS_00053619	0.787290513557841	ENSSSCT00000008749	XLOC_017433	TMEM8A	3:41093859-41109257
877	TCONS_00053619	0.739265133328709	ENSSSCT00000006564	XLOC_018341	FBXO32	4:16634670-16674248
878	TCONS_00053619	0.785746023401507	ENSSSCT00000006747	XLOC_019173	FABP5	4:60305278-60311234
879	TCONS_00053619	0.707749091715019	ENSSSCT00000028972	XLOC_019982	MAFF	5:6915996-7133894
880	TCONS_00053619	0.730607055892617	ENSSSCT00000000190	XLOC_020709	RND1	5:15325816-15333222
881	TCONS_00053619	0.70767792959543	ENSSSCT00000027475	XLOC_023377	RNF19B	6:83246505-83277474
882	TCONS_00053619	0.710189917057509	ENSSSCT00000027475	XLOC_023377	RNF19B	6:83246505-83277474
883	TCONS_00053619	0.702905992102551	ENSSSCT00000001082	XLOC_024073	FOXF2	7:914756-920677
884	TCONS_00053619	0.730837630300986	ENSSSCT00000001660	XLOC_024316	GCLC	7:31702761-31753730
885	TCONS_00053619	0.810813205343286	ENSSSCT00000002609	XLOC_024767	ENSSSCG00000002345	7:102665567-102680830
886	TCONS_00053619	0.7254258073623	ENSSSCT00000026096	XLOC_024802	CIPC	7:106212298-106230478
887	TCONS_00053619	0.730780024028161	ENSSSCT00000002711	XLOC_025754	PPP4R3A	7:119663115-119700909
888	TCONS_00053619	0.795097192178027	ENSSSCT00000009590	XLOC_026164	PCDH7	8:24320549-24546036
889	TCONS_00053619	0.71013095073253	ENSSSCT00000009678	XLOC_026226	PDGFRA	8:43008185-43046529
890	TCONS_00053619	0.7819167624242	ENSSSCT00000009973	XLOC_026444	PDE5A	8:111948591-112151176
891	TCONS_00053619	0.704358242251089	ENSSSCT00000017036	XLOC_028574	ENSSSCG00000015640	9:73071913-73459933
892	TCONS_00053619	0.710662220874745	ENSSSCT00000016919	XLOC_028801	CEP350	9:133324842-133358295
893	TCONS_00053619	0.826135944275656	ENSSSCT00000030554	XLOC_032483	SOCS3	GL896293.1:9878-10729
894	TCONS_00053619	0.776520404782923	ENSSSCT00000030134	XLOC_032774	PIP4K2B	GL896426.1:7864-31867
895	TCONS_00053619	0.7375131704401	ENSSSCT00000032456	XLOC_032926	ENSSSCG00000027115	GL896504.1:15938-61578
896	TCONS_00053619	0.777546408805202	ENSSSCT00000032049	XLOC_034092	PJA1	X:62339807-62346118
897	TCONS_00053619	0.72468278463241	ENSSSCT00000032049	XLOC_034092	PJA1	X:62339807-62346118
898	TCONS_00053619	0.754217415947187	ENSSSCT00000013618	XLOC_034766	SH3BGRL	X:74216268-74404857
899	TCONS_00056190	0.703719925928669	ENSSSCT00000004849	XLOC_000261	FOXO3	1:83886631-84070825
900	TCONS_00056190	0.741773900223499	ENSSSCT00000024726	XLOC_001038	ENSSSCG00000022780	1:283440943-283479545
901	TCONS_00056190	0.787090764215642	ENSSSCT00000030224	XLOC_001410	TBPL1	1:33338166-33439451
902	TCONS_00056190	0.830077857350695	ENSSSCT00000012185	XLOC_003243	PFKFB3	10:70831451-70857739
903	TCONS_00056190	0.733534880866664	ENSSSCT00000034425	XLOC_003500	MAP3K8	10:45065120-45177941
904	TCONS_00056190	0.799225447491918	ENSSSCT00000012175	XLOC_003579	GATA3	10:69581079-69602374
905	TCONS_00056190	0.832829737694852	ENSSSCT00000035652	XLOC_003809	IL17D	11:108289-220289
906	TCONS_00056190	0.850430228148702	ENSSSCT00000010438	XLOC_004032	ZIC2	11:76103278-76108001
907	TCONS_00056190	0.90199008532917	ENSSSCT00000010459	XLOC_004042	ABHD13	11:82962610-82984919
908	TCONS_00056190	0.746345156872188	ENSSSCT00000018780	XLOC_005242	SOX9	12:9027588-9033322
909	TCONS_00056190	0.833714142543714	ENSSSCT00000031698	XLOC_005515	TBX2	12:38328613-38338340
910	TCONS_00056190	0.873287922371795	ENSSSCT00000019369	XLOC_005604	SLC6A4	12:48106435-48148808
911	TCONS_00056190	0.70021476325485	ENSSSCT00000029485	XLOC_005809	RASD1	12:63124507-63136113
912	TCONS_00056190	0.833259282262691	ENSSSCT00000022865	XLOC_006283	KCTD6	13:44219923-44231056
913	TCONS_00056190	0.781896450366799	ENSSSCT00000013161	XLOC_006828	BACH1	13:203110438-203148106
914	TCONS_00056190	0.705147084367731	ENSSSCT00000010645	XLOC_008224	MFAP3L	14:21124107-21160351
915	TCONS_00056190	0.702783672539283	ENSSSCT00000010645	XLOC_008224	MFAP3L	14:21124107-21160351
916	TCONS_00056190	0.800953776392825	ENSSSCT00000010895	XLOC_008381	SSH1	14:44506785-44573853
917	TCONS_00056190	0.878618787856175	ENSSSCT00000011307	XLOC_008616	ZMIZ1	14:88066511-88307522
918	TCONS_00056190	0.82360721831319	ENSSSCT00000011599	XLOC_008799	NEURL1	14:124318582-124695053
919	TCONS_00056190	0.87052321010349	ENSSSCT00000023976	XLOC_008810	MXI1	14:131480739-131627266
920	TCONS_00056190	0.719537306251159	ENSSSCT00000023976	XLOC_008810	MXI1	14:131480739-131627266
921	TCONS_00056190	0.756353649735222	ENSSSCT00000011708	XLOC_008862	ENSSSCG00000010702	14:143414776-143470540
922	TCONS_00056190	0.762920112083185	ENSSSCT00000011186	XLOC_009327	RTKN2	14:70760197-70796451
923	TCONS_00056190	0.919029532853203	ENSSSCT00000011364	XLOC_009443	ENSSSCG00000010381	14:96945898-97088889
924	TCONS_00056190	0.812642642863443	ENSSSCT00000011374	XLOC_009450	DRGX	14:97848985-97884441
925	TCONS_00056190	0.884498736338535	ENSSSCT00000011793	XLOC_009879	ENSSSCG00000021907	14:153403664-153577421
926	TCONS_00056190	0.849217296762124	ENSSSCT00000030396	XLOC_010532	KBTBD11	15:38032937-38054913
927	TCONS_00056190	0.733548033025858	ENSSSCT00000020727	XLOC_010598	U6	15:59621873-59683461
928	TCONS_00056190	0.721725181801898	ENSSSCT00000031435	XLOC_011987	ENSSSCG00000028004	17:31588819-31830852
929	TCONS_00056190	0.719488971701083	ENSSSCT00000031916	XLOC_012388	ENSSSCG00000025340	17:32441694-32462427
930	TCONS_00056190	0.714163195482013	ENSSSCT00000015560	XLOC_014521	CSNK1G3	2:132386067-132482885
931	TCONS_00056190	0.730220979835011	ENSSSCT00000014591	XLOC_015135	TMEM86A	2:43554938-43560125
932	TCONS_00056190	0.8318943604078	ENSSSCT00000014756	XLOC_015456	CHAF1A	2:74873527-74904761
933	TCONS_00056190	0.742644899182659	ENSSSCT00000015739	XLOC_015838	NR3C1	2:151051681-151160288
934	TCONS_00056190	0.872389932602688	ENSSSCT00000008319	XLOC_016274	WIPI2	3:4487103-4521480
935	TCONS_00056190	0.751788401299727	ENSSSCT00000032231	XLOC_016450	ENSSSCG00000026077	3:22202580-22224225
936	TCONS_00056190	0.894047293150781	ENSSSCT00000031303	XLOC_016556	CCDC64B	3:40538889-40556945
937	TCONS_00056190	0.840061490262913	ENSSSCT00000032217	XLOC_016557	MMP25	3:40557829-40571815
938	TCONS_00056190	0.907309360162005	ENSSSCT00000009052	XLOC_016782	ENSSSCG00000008266	3:71670339-71690705
939	TCONS_00056190	0.886213208046036	ENSSSCT00000031703	XLOC_016883	ADGRF2	3:92015233-92060064
940	TCONS_00056190	0.832989289932174	ENSSSCT00000024733	XLOC_017233	ENSSSCG00000024045	3:11676066-11759966
941	TCONS_00056190	0.908249517881897	ENSSSCT00000023524	XLOC_017432	AXIN1	3:41033944-41083069
942	TCONS_00056190	0.884558440817524	ENSSSCT00000032902	XLOC_018294	ENSSSCG00000030831	4:2283527-2297518
943	TCONS_00056190	0.87521428387219	ENSSSCT00000007390	XLOC_018836	CASQ2	4:115007631-115070760
944	TCONS_00056190	0.86821538888579	ENSSSCT00000022186	XLOC_018949	7SK	4:138627342-138631291
945	TCONS_00056190	0.751060623100154	ENSSSCT00000006699	XLOC_019144	PDP1	4:46188418-46199072
946	TCONS_00056190	0.898474106521685	ENSSSCT00000006702	XLOC_019147	RBM12B	4:46381556-46419994
947	TCONS_00056190	0.736246781012475	ENSSSCT00000028938	XLOC_019417	ENSSSCG00000027628	4:104198430-104250107
948	TCONS_00056190	0.88579888817892	ENSSSCT00000000003	XLOC_019920	GTSE1	5:544685-564104
949	TCONS_00056190	0.798850264605937	ENSSSCT00000000003	XLOC_019920	GTSE1	5:544685-564104
950	TCONS_00056190	0.730942221132101	ENSSSCT00000000190	XLOC_020709	RND1	5:15325816-15333222
951	TCONS_00056190	0.898052447097623	ENSSSCT00000000779	XLOC_021054	KCNA1	5:67763446-67770150
952	TCONS_00056190	0.874191089928142	ENSSSCT00000003592	XLOC_021913	ZNF175	6:51770935-51782932
953	TCONS_00056190	0.794896799856097	ENSSSCT00000004240	XLOC_022468	OMA1	6:141476688-141544585
954	TCONS_00056190	0.799863725264251	ENSSSCT00000003260	XLOC_022842	ZNF585B	6:41627404-41685165
955	TCONS_00056190	0.793572175397714	ENSSSCT00000003571	XLOC_023035	SHANK1	6:51349097-51395951
956	TCONS_00056190	0.81666949102309	ENSSSCT00000003587	XLOC_023043	VSIG10L	6:51656466-51669313
957	TCONS_00056190	0.829715406554459	ENSSSCT00000025688	XLOC_023136	ENSSSCG00000022411	6:57063000-57084616
958	TCONS_00056190	0.777940012480782	ENSSSCT00000027475	XLOC_023377	RNF19B	6:83246505-83277474
959	TCONS_00056190	0.717019047360998	ENSSSCT00000027475	XLOC_023377	RNF19B	6:83246505-83277474
960	TCONS_00056190	0.809705593633356	ENSSSCT00000001082	XLOC_024073	FOXF2	7:914756-920677
961	TCONS_00056190	0.910251697684499	ENSSSCT00000001157	XLOC_024120	DTNBP1	7:12191534-12309282
962	TCONS_00056190	0.914144608420705	ENSSSCT00000001660	XLOC_024316	GCLC	7:31702761-31753730
963	TCONS_00056190	0.758811272265002	ENSSSCT00000030706	XLOC_024405	CUL9	7:43724700-43763816
964	TCONS_00056190	0.800994827001168	ENSSSCT00000001998	XLOC_024468	CEMIP	7:55356174-55375597
965	TCONS_00056190	0.710114782730175	ENSSSCT00000022656	XLOC_024866	BDKRB2	7:124702125-124709258
966	TCONS_00056190	0.776825781481815	ENSSSCT00000001129	XLOC_024975	TFAP2A	7:7533171-7553476
967	TCONS_00056190	0.781944656039582	ENSSSCT00000001140	XLOC_024980	ENSSSCG00000001046	7:8268048-8314905
968	TCONS_00056190	0.789421925129773	ENSSSCT00000001195	XLOC_025019	CMAH	7:21018479-21109433
969	TCONS_00056190	0.846702507157466	ENSSSCT00000022373	XLOC_025385	ENSSSCG00000027023	7:55237530-55289238
970	TCONS_00056190	0.737818218358793	ENSSSCT00000002614	XLOC_025693	ENSSSCG00000002350	7:102828130-102878974
971	TCONS_00056190	0.767567467976667	ENSSSCT00000009678	XLOC_026226	PDGFRA	8:43008185-43046529
972	TCONS_00056190	0.780641365550968	ENSSSCT00000027147	XLOC_026566	C4orf22	8:146606927-146643778
973	TCONS_00056190	0.713261535756998	ENSSSCT00000010133	XLOC_027078	FGF5	8:146676678-146702284
974	TCONS_00056190	0.740520216666344	ENSSSCT00000010133	XLOC_027078	FGF5	8:146676678-146702284
975	TCONS_00056190	0.778862836325978	ENSSSCT00000016117	XLOC_028190	OR51E1	9:6106323-6117673
976	TCONS_00056190	0.893052302913293	ENSSSCT00000016184	XLOC_028235	DNAJB13	9:9131928-9147474
977	TCONS_00056190	0.808090007621204	ENSSSCT00000016764	XLOC_028678	ENSSSCG00000015389	9:102174740-102237020
978	TCONS_00056190	0.815955687361063	ENSSSCT00000013687	XLOC_034212	ENSSSCG00000012518	X:97705480-97740565
979	TCONS_00056190	0.833524186765832	ENSSSCT00000032786	XLOC_034502	NHS	X:14951320-15305754
980	TCONS_00056190	0.700672885199863	ENSSSCT00000013387	XLOC_034573	BCOR	X:39823457-39947766
981	TCONS_00060223	0.926705022846055	ENSSSCT00000012185	XLOC_003243	PFKFB3	10:70831451-70857739
982	TCONS_00060223	0.743661977916029	ENSSSCT00000034425	XLOC_003500	MAP3K8	10:45065120-45177941
983	TCONS_00060223	0.815534793068871	ENSSSCT00000035652	XLOC_003809	IL17D	11:108289-220289
984	TCONS_00060223	0.7897554365363	ENSSSCT00000010438	XLOC_004032	ZIC2	11:76103278-76108001
985	TCONS_00060223	0.889779121678572	ENSSSCT00000010459	XLOC_004042	ABHD13	11:82962610-82984919
986	TCONS_00060223	0.711533906649416	ENSSSCT00000018780	XLOC_005242	SOX9	12:9027588-9033322
987	TCONS_00060223	0.816897538082968	ENSSSCT00000031698	XLOC_005515	TBX2	12:38328613-38338340
988	TCONS_00060223	0.778858625329987	ENSSSCT00000019369	XLOC_005604	SLC6A4	12:48106435-48148808
989	TCONS_00060223	0.763613496373039	ENSSSCT00000022865	XLOC_006283	KCTD6	13:44219923-44231056
990	TCONS_00060223	0.763869290876628	ENSSSCT00000013161	XLOC_006828	BACH1	13:203110438-203148106
991	TCONS_00060223	0.886887263528381	ENSSSCT00000011307	XLOC_008616	ZMIZ1	14:88066511-88307522
992	TCONS_00060223	0.762863291577616	ENSSSCT00000011599	XLOC_008799	NEURL1	14:124318582-124695053
993	TCONS_00060223	0.82785482943875	ENSSSCT00000023976	XLOC_008810	MXI1	14:131480739-131627266
994	TCONS_00060223	0.725006076725737	ENSSSCT00000011708	XLOC_008862	ENSSSCG00000010702	14:143414776-143470540
995	TCONS_00060223	0.881286363408009	ENSSSCT00000011364	XLOC_009443	ENSSSCG00000010381	14:96945898-97088889
996	TCONS_00060223	0.789627609001466	ENSSSCT00000011793	XLOC_009879	ENSSSCG00000021907	14:153403664-153577421
997	TCONS_00060223	0.704737836100557	ENSSSCT00000030396	XLOC_010532	KBTBD11	15:38032937-38054913
998	TCONS_00060223	0.7940290071519	ENSSSCT00000014756	XLOC_015456	CHAF1A	2:74873527-74904761
999	TCONS_00060223	0.83570796788055	ENSSSCT00000008319	XLOC_016274	WIPI2	3:4487103-4521480
1000	TCONS_00060223	0.816561633966277	ENSSSCT00000031303	XLOC_016556	CCDC64B	3:40538889-40556945
1001	TCONS_00060223	0.815717862391673	ENSSSCT00000032217	XLOC_016557	MMP25	3:40557829-40571815
1002	TCONS_00060223	0.846688607375257	ENSSSCT00000009052	XLOC_016782	ENSSSCG00000008266	3:71670339-71690705
1003	TCONS_00060223	0.779664740659398	ENSSSCT00000029086	XLOC_017108	ENSSSCG00000020813	3:108710-121111
1004	TCONS_00060223	0.712484960104968	ENSSSCT00000024733	XLOC_017233	ENSSSCG00000024045	3:11676066-11759966
1005	TCONS_00060223	0.881607031312556	ENSSSCT00000023524	XLOC_017432	AXIN1	3:41033944-41083069
1006	TCONS_00060223	0.850629551876808	ENSSSCT00000032902	XLOC_018294	ENSSSCG00000030831	4:2283527-2297518
1007	TCONS_00060223	0.852201545463612	ENSSSCT00000022186	XLOC_018949	7SK	4:138627342-138631291
1008	TCONS_00060223	0.795311903229882	ENSSSCT00000006699	XLOC_019144	PDP1	4:46188418-46199072
1009	TCONS_00060223	0.882278232935634	ENSSSCT00000006702	XLOC_019147	RBM12B	4:46381556-46419994
1010	TCONS_00060223	0.829732171402552	ENSSSCT00000000003	XLOC_019920	GTSE1	5:544685-564104
1011	TCONS_00060223	0.784429303195581	ENSSSCT00000000003	XLOC_019920	GTSE1	5:544685-564104
1012	TCONS_00060223	0.918028295586483	ENSSSCT00000000779	XLOC_021054	KCNA1	5:67763446-67770150
1013	TCONS_00060223	0.801371292716743	ENSSSCT00000003592	XLOC_021913	ZNF175	6:51770935-51782932
1014	TCONS_00060223	0.767147014145438	ENSSSCT00000004240	XLOC_022468	OMA1	6:141476688-141544585
1015	TCONS_00060223	0.754950037132401	ENSSSCT00000003260	XLOC_022842	ZNF585B	6:41627404-41685165
1016	TCONS_00060223	0.84419002830036	ENSSSCT00000003571	XLOC_023035	SHANK1	6:51349097-51395951
1017	TCONS_00060223	0.719059641829744	ENSSSCT00000001082	XLOC_024073	FOXF2	7:914756-920677
1018	TCONS_00060223	0.895455303509672	ENSSSCT00000001157	XLOC_024120	DTNBP1	7:12191534-12309282
1019	TCONS_00060223	0.872697129107501	ENSSSCT00000001660	XLOC_024316	GCLC	7:31702761-31753730
1020	TCONS_00060223	0.873652517689306	ENSSSCT00000030706	XLOC_024405	CUL9	7:43724700-43763816
1021	TCONS_00060223	0.738805936272615	ENSSSCT00000001998	XLOC_024468	CEMIP	7:55356174-55375597
1022	TCONS_00060223	0.719121306254227	ENSSSCT00000001140	XLOC_024980	ENSSSCG00000001046	7:8268048-8314905
1023	TCONS_00060223	0.767834220777049	ENSSSCT00000022373	XLOC_025385	ENSSSCG00000027023	7:55237530-55289238
1024	TCONS_00060223	0.771799643887998	ENSSSCT00000009678	XLOC_026226	PDGFRA	8:43008185-43046529
1025	TCONS_00060223	0.760710460246088	ENSSSCT00000016184	XLOC_028235	DNAJB13	9:9131928-9147474
1026	TCONS_00060223	0.756674624840267	ENSSSCT00000016764	XLOC_028678	ENSSSCG00000015389	9:102174740-102237020
1027	TCONS_00060223	0.824225135189129	ENSSSCT00000013687	XLOC_034212	ENSSSCG00000012518	X:97705480-97740565
1028	TCONS_00060223	0.805113342661062	ENSSSCT00000032786	XLOC_034502	NHS	X:14951320-15305754
1029	TCONS_00064401	0.766964053559126	ENSSSCT00000010438	XLOC_004032	ZIC2	11:76103278-76108001
1030	TCONS_00064401	0.735856462936988	ENSSSCT00000010459	XLOC_004042	ABHD13	11:82962610-82984919
1031	TCONS_00064401	0.744182136769655	ENSSSCT00000018780	XLOC_005242	SOX9	12:9027588-9033322
1032	TCONS_00064401	0.793185747027074	ENSSSCT00000031698	XLOC_005515	TBX2	12:38328613-38338340
1033	TCONS_00064401	0.743460189640597	ENSSSCT00000019369	XLOC_005604	SLC6A4	12:48106435-48148808
1034	TCONS_00064401	0.727836023888314	ENSSSCT00000011307	XLOC_008616	ZMIZ1	14:88066511-88307522
1035	TCONS_00064401	0.721390538066162	ENSSSCT00000023976	XLOC_008810	MXI1	14:131480739-131627266
1036	TCONS_00064401	0.724660617808169	ENSSSCT00000011364	XLOC_009443	ENSSSCG00000010381	14:96945898-97088889
1037	TCONS_00064401	0.761160970532622	ENSSSCT00000015492	XLOC_015666	ST8SIA4	2:110733510-110825901
1038	TCONS_00064401	0.714640876549443	ENSSSCT00000031303	XLOC_016556	CCDC64B	3:40538889-40556945
1039	TCONS_00064401	0.749056217300073	ENSSSCT00000029086	XLOC_017108	ENSSSCG00000020813	3:108710-121111
1040	TCONS_00064401	0.709470521829345	ENSSSCT00000023524	XLOC_017432	AXIN1	3:41033944-41083069
1041	TCONS_00064401	0.81237582437885	ENSSSCT00000006699	XLOC_019144	PDP1	4:46188418-46199072
1042	TCONS_00064401	0.700955483297556	ENSSSCT00000000779	XLOC_021054	KCNA1	5:67763446-67770150
1043	TCONS_00064401	0.7103399340516	ENSSSCT00000024287	XLOC_021996	ZNF667	6:55712169-55839156
1044	TCONS_00064401	0.718575420091085	ENSSSCT00000001082	XLOC_024073	FOXF2	7:914756-920677
1045	TCONS_00064401	0.711943473359995	ENSSSCT00000001157	XLOC_024120	DTNBP1	7:12191534-12309282
1046	TCONS_00064401	0.716019610267721	ENSSSCT00000001660	XLOC_024316	GCLC	7:31702761-31753730
1047	TCONS_00064401	0.719251267257499	ENSSSCT00000002614	XLOC_025693	ENSSSCG00000002350	7:102828130-102878974
1048	TCONS_00064401	0.705848273958631	ENSSSCT00000009678	XLOC_026226	PDGFRA	8:43008185-43046529
1049	TCONS_00064401	0.731171882314641	ENSSSCT00000016764	XLOC_028678	ENSSSCG00000015389	9:102174740-102237020
1050	TCONS_00064401	0.706980373817867	ENSSSCT00000013687	XLOC_034212	ENSSSCG00000012518	X:97705480-97740565
1051	TCONS_00064401	0.772051992404633	ENSSSCT00000032786	XLOC_034502	NHS	X:14951320-15305754
1052	TCONS_00064964	0.769426665094893	ENSSSCT00000004849	XLOC_000261	FOXO3	1:83886631-84070825
1053	TCONS_00064964	0.72314591002641	ENSSSCT00000005218	XLOC_000500	ZNF106	1:143786676-143852101
1054	TCONS_00064964	0.724534975356649	ENSSSCT00000005365	XLOC_000598	ZNF516	1:163849472-163953158
1055	TCONS_00064964	0.711468621712436	ENSSSCT00000029337	XLOC_000905	KLF9	1:250030152-250057245
1056	TCONS_00064964	0.717742991303219	ENSSSCT00000024726	XLOC_001038	ENSSSCG00000022780	1:283440943-283479545
1057	TCONS_00064964	0.788598169927968	ENSSSCT00000030224	XLOC_001410	TBPL1	1:33338166-33439451
1058	TCONS_00064964	0.781192757947156	ENSSSCT00000012185	XLOC_003243	PFKFB3	10:70831451-70857739
1059	TCONS_00064964	0.814486342359665	ENSSSCT00000034425	XLOC_003500	MAP3K8	10:45065120-45177941
1060	TCONS_00064964	0.73617833092212	ENSSSCT00000012175	XLOC_003579	GATA3	10:69581079-69602374
1061	TCONS_00064964	0.87357018307329	ENSSSCT00000035652	XLOC_003809	IL17D	11:108289-220289
1062	TCONS_00064964	0.91479610949113	ENSSSCT00000010438	XLOC_004032	ZIC2	11:76103278-76108001
1063	TCONS_00064964	0.874794306329113	ENSSSCT00000010459	XLOC_004042	ABHD13	11:82962610-82984919
1064	TCONS_00064964	0.806741380140309	ENSSSCT00000018780	XLOC_005242	SOX9	12:9027588-9033322
1065	TCONS_00064964	0.931331088882011	ENSSSCT00000031698	XLOC_005515	TBX2	12:38328613-38338340
1066	TCONS_00064964	0.734422903435834	ENSSSCT00000031698	XLOC_005515	TBX2	12:38328613-38338340
1067	TCONS_00064964	0.840047343483762	ENSSSCT00000019369	XLOC_005604	SLC6A4	12:48106435-48148808
1068	TCONS_00064964	0.709949366830579	ENSSSCT00000029485	XLOC_005809	RASD1	12:63124507-63136113
1069	TCONS_00064964	0.8452811546522	ENSSSCT00000022865	XLOC_006283	KCTD6	13:44219923-44231056
1070	TCONS_00064964	0.843266046572501	ENSSSCT00000013161	XLOC_006828	BACH1	13:203110438-203148106
1071	TCONS_00064964	0.755219871108384	ENSSSCT00000010645	XLOC_008224	MFAP3L	14:21124107-21160351
1072	TCONS_00064964	0.738761158262396	ENSSSCT00000010645	XLOC_008224	MFAP3L	14:21124107-21160351
1073	TCONS_00064964	0.735828335709245	ENSSSCT00000010895	XLOC_008381	SSH1	14:44506785-44573853
1074	TCONS_00064964	0.858950619511034	ENSSSCT00000011307	XLOC_008616	ZMIZ1	14:88066511-88307522
1075	TCONS_00064964	0.869123330763127	ENSSSCT00000011599	XLOC_008799	NEURL1	14:124318582-124695053
1076	TCONS_00064964	0.900317193123331	ENSSSCT00000023976	XLOC_008810	MXI1	14:131480739-131627266
1077	TCONS_00064964	0.781168384762203	ENSSSCT00000023976	XLOC_008810	MXI1	14:131480739-131627266
1078	TCONS_00064964	0.822472694993551	ENSSSCT00000011708	XLOC_008862	ENSSSCG00000010702	14:143414776-143470540
1079	TCONS_00064964	0.764381700716081	ENSSSCT00000011186	XLOC_009327	RTKN2	14:70760197-70796451
1080	TCONS_00064964	0.880891728580264	ENSSSCT00000011364	XLOC_009443	ENSSSCG00000010381	14:96945898-97088889
1081	TCONS_00064964	0.734104539118199	ENSSSCT00000011374	XLOC_009450	DRGX	14:97848985-97884441
1082	TCONS_00064964	0.859785944426306	ENSSSCT00000011793	XLOC_009879	ENSSSCG00000021907	14:153403664-153577421
1083	TCONS_00064964	0.867417234776122	ENSSSCT00000030396	XLOC_010532	KBTBD11	15:38032937-38054913
1084	TCONS_00064964	0.720987739451478	ENSSSCT00000020727	XLOC_010598	U6	15:59621873-59683461
1085	TCONS_00064964	0.717077649024546	ENSSSCT00000018443	XLOC_011608	SMIM15	16:42877628-42883182
1086	TCONS_00064964	0.70512274666303	ENSSSCT00000031435	XLOC_011987	ENSSSCG00000028004	17:31588819-31830852
1087	TCONS_00064964	0.777563226134174	ENSSSCT00000031916	XLOC_012388	ENSSSCG00000025340	17:32441694-32462427
1088	TCONS_00064964	0.70152353350135	ENSSSCT00000015465	XLOC_014457	NR2F1	2:103838946-103848892
1089	TCONS_00064964	0.753244526747729	ENSSSCT00000015560	XLOC_014521	CSNK1G3	2:132386067-132482885
1090	TCONS_00064964	0.764393283741782	ENSSSCT00000014591	XLOC_015135	TMEM86A	2:43554938-43560125
1091	TCONS_00064964	0.873405104448974	ENSSSCT00000014756	XLOC_015456	CHAF1A	2:74873527-74904761
1092	TCONS_00064964	0.762780102029698	ENSSSCT00000015492	XLOC_015666	ST8SIA4	2:110733510-110825901
1093	TCONS_00064964	0.715595331676081	ENSSSCT00000015739	XLOC_015838	NR3C1	2:151051681-151160288
1094	TCONS_00064964	0.855607471727185	ENSSSCT00000008319	XLOC_016274	WIPI2	3:4487103-4521480
1095	TCONS_00064964	0.745774543902473	ENSSSCT00000032231	XLOC_016450	ENSSSCG00000026077	3:22202580-22224225
1096	TCONS_00064964	0.850266506203805	ENSSSCT00000031303	XLOC_016556	CCDC64B	3:40538889-40556945
1097	TCONS_00064964	0.771452824493403	ENSSSCT00000032217	XLOC_016557	MMP25	3:40557829-40571815
1098	TCONS_00064964	0.799592756599075	ENSSSCT00000009052	XLOC_016782	ENSSSCG00000008266	3:71670339-71690705
1099	TCONS_00064964	0.741474637024029	ENSSSCT00000031703	XLOC_016883	ADGRF2	3:92015233-92060064
1100	TCONS_00064964	0.783879804114093	ENSSSCT00000029086	XLOC_017108	ENSSSCG00000020813	3:108710-121111
1101	TCONS_00064964	0.867328746674567	ENSSSCT00000024733	XLOC_017233	ENSSSCG00000024045	3:11676066-11759966
1102	TCONS_00064964	0.841209576689923	ENSSSCT00000023524	XLOC_017432	AXIN1	3:41033944-41083069
1103	TCONS_00064964	0.820600599227631	ENSSSCT00000032902	XLOC_018294	ENSSSCG00000030831	4:2283527-2297518
1104	TCONS_00064964	0.773345022005888	ENSSSCT00000007390	XLOC_018836	CASQ2	4:115007631-115070760
1105	TCONS_00064964	0.799439973594439	ENSSSCT00000022186	XLOC_018949	7SK	4:138627342-138631291
1106	TCONS_00064964	0.782939593272487	ENSSSCT00000006699	XLOC_019144	PDP1	4:46188418-46199072
1107	TCONS_00064964	0.851214112438277	ENSSSCT00000006702	XLOC_019147	RBM12B	4:46381556-46419994
1108	TCONS_00064964	0.711720061389404	ENSSSCT00000006747	XLOC_019173	FABP5	4:60305278-60311234
1109	TCONS_00064964	0.752066952026621	ENSSSCT00000028938	XLOC_019417	ENSSSCG00000027628	4:104198430-104250107
1110	TCONS_00064964	0.883979911491587	ENSSSCT00000000003	XLOC_019920	GTSE1	5:544685-564104
1111	TCONS_00064964	0.806781949542577	ENSSSCT00000000003	XLOC_019920	GTSE1	5:544685-564104
1112	TCONS_00064964	0.801406345701813	ENSSSCT00000000190	XLOC_020709	RND1	5:15325816-15333222
1113	TCONS_00064964	0.840058194167359	ENSSSCT00000000779	XLOC_021054	KCNA1	5:67763446-67770150
1114	TCONS_00064964	0.810486277965283	ENSSSCT00000003592	XLOC_021913	ZNF175	6:51770935-51782932
1115	TCONS_00064964	0.759771348339935	ENSSSCT00000024287	XLOC_021996	ZNF667	6:55712169-55839156
1116	TCONS_00064964	0.791885984006213	ENSSSCT00000004240	XLOC_022468	OMA1	6:141476688-141544585
1117	TCONS_00064964	0.747354904727728	ENSSSCT00000003260	XLOC_022842	ZNF585B	6:41627404-41685165
1118	TCONS_00064964	0.722206734100896	ENSSSCT00000003571	XLOC_023035	SHANK1	6:51349097-51395951
1119	TCONS_00064964	0.789389528745085	ENSSSCT00000003587	XLOC_023043	VSIG10L	6:51656466-51669313
1120	TCONS_00064964	0.780621625500998	ENSSSCT00000025688	XLOC_023136	ENSSSCG00000022411	6:57063000-57084616
1121	TCONS_00064964	0.751508710003645	ENSSSCT00000027475	XLOC_023377	RNF19B	6:83246505-83277474
1122	TCONS_00064964	0.721437701730663	ENSSSCT00000027475	XLOC_023377	RNF19B	6:83246505-83277474
1123	TCONS_00064964	0.887761905468962	ENSSSCT00000001082	XLOC_024073	FOXF2	7:914756-920677
1124	TCONS_00064964	0.861317811259801	ENSSSCT00000001157	XLOC_024120	DTNBP1	7:12191534-12309282
1125	TCONS_00064964	0.859373876127757	ENSSSCT00000001660	XLOC_024316	GCLC	7:31702761-31753730
1126	TCONS_00064964	0.73791213153389	ENSSSCT00000030706	XLOC_024405	CUL9	7:43724700-43763816
1127	TCONS_00064964	0.830564774477652	ENSSSCT00000001998	XLOC_024468	CEMIP	7:55356174-55375597
1128	TCONS_00064964	0.820667340359216	ENSSSCT00000001129	XLOC_024975	TFAP2A	7:7533171-7553476
1129	TCONS_00064964	0.775275420160043	ENSSSCT00000001140	XLOC_024980	ENSSSCG00000001046	7:8268048-8314905
1130	TCONS_00064964	0.847922783360227	ENSSSCT00000022373	XLOC_025385	ENSSSCG00000027023	7:55237530-55289238
1131	TCONS_00064964	0.845135481343921	ENSSSCT00000002614	XLOC_025693	ENSSSCG00000002350	7:102828130-102878974
1132	TCONS_00064964	0.715346728160758	ENSSSCT00000009590	XLOC_026164	PCDH7	8:24320549-24546036
1133	TCONS_00064964	0.83215419830047	ENSSSCT00000009678	XLOC_026226	PDGFRA	8:43008185-43046529
1134	TCONS_00064964	0.826411473721145	ENSSSCT00000027147	XLOC_026566	C4orf22	8:146606927-146643778
1135	TCONS_00064964	0.815935903336197	ENSSSCT00000016117	XLOC_028190	OR51E1	9:6106323-6117673
1136	TCONS_00064964	0.872294208172007	ENSSSCT00000016184	XLOC_028235	DNAJB13	9:9131928-9147474
1137	TCONS_00064964	0.722340353525906	ENSSSCT00000017036	XLOC_028574	ENSSSCG00000015640	9:73071913-73459933
1138	TCONS_00064964	0.826004965810051	ENSSSCT00000016764	XLOC_028678	ENSSSCG00000015389	9:102174740-102237020
1139	TCONS_00064964	0.726392882812181	ENSSSCT00000032049	XLOC_034092	PJA1	X:62339807-62346118
1140	TCONS_00064964	0.719919449538319	ENSSSCT00000032049	XLOC_034092	PJA1	X:62339807-62346118
1141	TCONS_00064964	0.915075024793253	ENSSSCT00000013687	XLOC_034212	ENSSSCG00000012518	X:97705480-97740565
1142	TCONS_00064964	1	ENSSSCT00000032786	XLOC_034502	NHS	X:14951320-15305754
1143	TCONS_00064964	0.758051534405304	ENSSSCT00000013387	XLOC_034573	BCOR	X:39823457-39947766
