# Supplementary material for: Identification and characterization of long non-coding RNAs in porcine granulosa cells exposed to 2,3,7,8-tetrachlorodibenzo-p-dioxin
Source: J Anim Sci Biotechnol. 2018 Oct 11;9:72. doi: 10.1186/s40104-018-0288-3 (PMC6180664; doi:10.1186/s40104-018-0288-3)
Supplement: Supplementary file 5 — Functional enrichment analysis of the negatively co-expresed trans-target genes predicted to be regulated by differentially expressed lncRNAs identified in porcine granulosa cells exposed to TCDD for 3, 12 and 24 h. (XLSX 54 kb) [file 40104_2018_288_MOESM5_ESM.xlsx]

## Sheet: Additional file 5
Additional file 5. Functional enrichment analysis of the negatively co-expresed trans-target genes predicted to be regulated by differentially expressed lncRNAs identified in porcine granulosa cells exposed to TCDD for 3, 12 and 24 h
Number	p-value	Number of all known genes enriched to the GO term	Number of trans-target genes enriched to GO terms	Number of trans-target genes enriched to the particular GO term	GO Term ID	GO category	GO Process description (term)	Gene Symbol
1	0.000678	1905	240	56	GO:0035556	BP	intracellular signal transduction	TAB1,FGD4,TNFRSF1A,LRRK2,NR1H4,SOCS2,DYRK2,TGFB3,C5AR2,EPHA2,MYOM1,CNKSR3,ENSSSCG00000005291,ARHGEF2,PI4KB,ENSSSCG00000008348,SOCS5,GUCY1A3,TNFSF11,ROR2,LIMK2,IFIT5,ADAM8,ZNF385D,DUSP7,ARNTL,ARHGAP32,HGF,TLR3,DUSP4,STK17B,ENSSSCG00000016266,CHN2,DUSP1,PECAM1,ERN1,GGNBP2,WSB1,TRAF5,ZEB2,PTGER2,STAC,PTPRJ,RRP8,NCK1,IRS1,BDKRB2,EZH2,RASSF2,NUAK1,SASH1,ID1,TRIM8,PTGFR,HMOX1,FLRT2
2	0.000816	1816	240	54	GO:0007166	BP	cell surface receptor signaling pathway	TAB1,ITGA5,TNFRSF1A,TSPAN9,LRRK2,NR1H4,SOCS2,DYRK2,FAM83B,TGFB3,C5AR2,EPHA2,PDE4B,PLPP3,CCBE1,VLDLR,IL7,ARHGEF2,JAG1,EPHB4,IL1R1,ENSSSCG00000008348,SOCS5,JADE1,SMAD9,TNFSF11,EFNB2,ROR2,SORBS1,BLOC1S2,ACKR4,KLHL24,ARNTL,S1PR2,ITGB8,ENSSSCG00000015398,HGF,VEGFC,TLR3,OSMR,ZEB2,ADGRF2,PTPRJ,ENSSSCG00000024635,ENSSSCG00000025535,NCK1,IRS1,IL1R2,FGF5,RASSF2,SASH1,ID1,HMOX1,FLRT2
3	0.00189	3596	240	86	GO:0048519	BP	negative regulation of biological process	TNRC6B,ITGA5,HELB,AEBP2,TNFRSF1A,LRRK2,NR1H4,SOCS2,DYRK2,PHF1,TGFB3,C5AR2,EPHA2,PLPP3,CNKSR3,HECA,TRIM9,VLDLR,ENSSSCG00000005291,DNAJB5,IL7,ARHGEF2,CLK2,TBX15,DCLRE1B,JAG1,ENSSSCG00000008348,SOCS5,GUCY1A3,JADE1,METTL14,EFNB2,ROR2,STC1,ACACB,IFIT5,ADAM8,DUSP7,PTX3,MORC3,FHL1,ARNTL,S1PR2,CREBZF,MMP3,ITGB8,ENSSSCG00000015398,HGF,FAM129A,VEGFC,DUSP4,DPP4,FAP,TFPI,NPSR1,DUSP1,ERN1,GGNBP2,ZEB2,ENSSSCG0…
4	0.00281	3286	240	80	GO:0048523	BP	negative regulation of cellular process	TNRC6B,ITGA5,HELB,AEBP2,LRRK2,NR1H4,SOCS2,PHF1,TGFB3,C5AR2,EPHA2,PLPP3,CNKSR3,HECA,TRIM9,VLDLR,ENSSSCG00000005291,DNAJB5,IL7,ARHGEF2,CLK2,TBX15,DCLRE1B,JAG1,ENSSSCG00000008348,SOCS5,JADE1,METTL14,EFNB2,ROR2,STC1,ACACB,ADAM8,DUSP7,PTX3,MORC3,FHL1,ARNTL,S1PR2,CREBZF,MMP3,ENSSSCG00000015398,HGF,FAM129A,VEGFC,DUSP4,DPP4,FAP,TFPI,NPSR1,DUSP1,ERN1,GGNBP2,ZEB2,ENSSSCG00000022177,PTPRJ,RRP8,ETV6,ENSSSCG0…
5	0.0113	4584	240	100	GO:0019222	BP	regulation of metabolic process	TNRC6B,TAB1,ITGA5,HELB,AEBP2,TNFRSF1A,LRRK2,NR1H4,SOCS2,DYRK2,PHF1,TGFB3,C5AR2,EPHA2,MYOM1,PLPP3,WTAP,CNKSR3,ZNF770,CCBE1,VLDLR,ENSSSCG00000005291,DNAJB5,IL7,ARHGEF2,CLK2,GATAD2B,TBX15,JAG1,ENSSSCG00000008348,SOCS5,FBXL5,GUCY1A3,JADE1,METTL14,SMAD9,TNFSF11,ROR2,ACACB,SSH1,ADAM8,DUSP7,PTX3,LMO2,ARNTL,S1PR2,CREBZF,MMP3,ITGB8,HGF,FAM129A,VEGFC,IRF2,TLR3,DUSP4,FAP,TFPI,ENSSSCG00000016266,DUSP1,PECAM1…
6	0.00439	4254	240	96	GO:0060255	BP	regulation of macromolecule metabolic process	TNRC6B,TAB1,ITGA5,HELB,AEBP2,TNFRSF1A,LRRK2,NR1H4,SOCS2,DYRK2,PHF1,TGFB3,C5AR2,EPHA2,MYOM1,PLPP3,WTAP,CNKSR3,ZNF770,CCBE1,VLDLR,ENSSSCG00000005291,DNAJB5,IL7,ARHGEF2,CLK2,GATAD2B,TBX15,JAG1,SOCS5,FBXL5,JADE1,METTL14,SMAD9,TNFSF11,ROR2,ACACB,SSH1,ADAM8,DUSP7,PTX3,LMO2,ARNTL,S1PR2,CREBZF,ITGB8,HGF,FAM129A,VEGFC,IRF2,TLR3,DUSP4,FAP,TFPI,ENSSSCG00000016266,DUSP1,PECAM1,ERN1,OSBPL7,GGNBP2,MED11,TRAF5,…
7	0.0349	4211	240	92	GO:0080090	BP	regulation of primary metabolic process	TNRC6B,TAB1,ITGA5,HELB,AEBP2,TNFRSF1A,LRRK2,NR1H4,SOCS2,DYRK2,PHF1,TGFB3,C5AR2,EPHA2,PLPP3,WTAP,CNKSR3,ZNF770,CCBE1,VLDLR,ENSSSCG00000005291,DNAJB5,ARHGEF2,CLK2,GATAD2B,TBX15,JAG1,ENSSSCG00000008348,SOCS5,FBXL5,GUCY1A3,JADE1,METTL14,SMAD9,TNFSF11,ROR2,ACACB,SSH1,ADAM8,DUSP7,PTX3,LMO2,ARNTL,S1PR2,CREBZF,HGF,FAM129A,VEGFC,IRF2,TLR3,DUSP4,TFPI,ENSSSCG00000016266,DUSP1,PECAM1,ERN1,OSBPL7,GGNBP2,MED11…
8	0.0271	1985	240	53	GO:0009892	BP	negative regulation of metabolic process	TNRC6B,HELB,AEBP2,LRRK2,NR1H4,SOCS2,PHF1,TGFB3,PLPP3,CNKSR3,VLDLR,ENSSSCG00000005291,DNAJB5,CLK2,TBX15,ENSSSCG00000008348,SOCS5,METTL14,ACACB,DUSP7,PTX3,ARNTL,CREBZF,MMP3,ITGB8,HGF,FAM129A,DUSP4,TFPI,DUSP1,GGNBP2,ZEB2,ENSSSCG00000022177,PTPRJ,RRP8,ETV6,ENSSSCG00000024570,TSHZ3,ENSSSCG00000025535,NCK1,PLK1,NPAT,BDKRB2,COL6A3,FOXP1,IL1R2,EZH2,NR4A1,RASSF2,BHLHE40,ID1,HMOX1,FLRT2
9	0.0465	1814	240	49	GO:0010605	BP	negative regulation of macromolecule metabolic process	TNRC6B,HELB,AEBP2,LRRK2,NR1H4,SOCS2,PHF1,TGFB3,PLPP3,CNKSR3,VLDLR,ENSSSCG00000005291,DNAJB5,TBX15,SOCS5,METTL14,ACACB,DUSP7,PTX3,ARNTL,CREBZF,ITGB8,HGF,FAM129A,DUSP4,TFPI,DUSP1,GGNBP2,ZEB2,ENSSSCG00000022177,PTPRJ,RRP8,ETV6,ENSSSCG00000024570,TSHZ3,ENSSSCG00000025535,NCK1,PLK1,NPAT,BDKRB2,COL6A3,FOXP1,IL1R2,EZH2,NR4A1,RASSF2,BHLHE40,ID1,FLRT2
10	0.014	1837	240	51	GO:0031324	BP	negative regulation of cellular metabolic process	TNRC6B,HELB,AEBP2,LRRK2,NR1H4,SOCS2,PHF1,TGFB3,PLPP3,CNKSR3,VLDLR,ENSSSCG00000005291,DNAJB5,CLK2,TBX15,ENSSSCG00000008348,SOCS5,METTL14,ACACB,DUSP7,PTX3,ARNTL,CREBZF,MMP3,HGF,FAM129A,DUSP4,TFPI,DUSP1,GGNBP2,ZEB2,PTPRJ,RRP8,ETV6,ENSSSCG00000024570,TSHZ3,ENSSSCG00000025535,NCK1,PLK1,NPAT,BDKRB2,COL6A3,FOXP1,IL1R2,EZH2,NR4A1,RASSF2,BHLHE40,ID1,HMOX1,FLRT2
11	0.0465	8050	240	151	GO:0071704	BP	organic substance metabolic process	TNRC6B,TAB1,ITGA5,HELB,KLHL42,AEBP2,TNFRSF1A,LRRK2,NR1H4,SOCS2,DYRK2,PHF1,PNP,MLH3,TGFB3,GAN,C5AR2,EPHA2,MYOM1,PDE4B,PLPP3,TOE1,WTAP,CNKSR3,USP45,HDC,SORD,ZNF770,CCBE1,TRIM9,VLDLR,GCNT1,ENSSSCG00000005291,DNAJB5,PTGS1,RBFA,ST3GAL1,PDP1,IL7,UAP1,ARHGEF2,CLK2,GATAD2B,PI4KB,TBX15,DCLRE1B,JAG1,CDK5RAP1,EPHB4,HMOX2,MGAT4A,ENSSSCG00000008348,UGP2,SOCS5,FBXL5,GUCY1A3,JADE1,METTL14,SMAD9,TNFSF11,ROR2,PUS…
12	0.00174	6153	240	128	GO:0050896	BP	response to stimulus	TAB1,ITGA5,HELB,FGD4,TNFRSF1A,TSPAN9,LRRK2,NR1H4,SOCS2,DYRK2,FAM83B,PHF1,PNP,MLH3,TGFB3,C5AR2,EPHA2,MYOM1,PDE4B,PLPP3,CNKSR3,CNR1,USP45,CCBE1,VLDLR,ENSSSCG00000005291,DNAJB5,PTGS1,IL7,F5,ARHGEF2,CLK2,PI4KB,DCLRE1B,JAG1,EPHB4,ABCC1,HMOX2,IL1R1,ENSSSCG00000008348,SOCS5,GUCY1A3,JADE1,SMAD9,TNFSF11,EFNB2,ROR2,ACACB,SSH1,LIMK2,IFIT5,SORBS1,BLOC1S2,ADAM8,ZNF385D,DUSP7,ACKR4,PTX3,KLHL24,MASP1,MYLK,RIN1,…
13	0.00307	2414	240	64	GO:0006793	BP	phosphorus metabolic process	TAB1,ITGA5,TNFRSF1A,LRRK2,NR1H4,SOCS2,DYRK2,PNP,TGFB3,C5AR2,EPHA2,PDE4B,PLPP3,CNKSR3,VLDLR,ST3GAL1,PDP1,UAP1,ARHGEF2,CLK2,PI4KB,EPHB4,ENSSSCG00000008348,UGP2,SOCS5,GUCY1A3,SMAD9,TNFSF11,ROR2,ACACB,SSH1,LIMK2,ADAM8,ENSSSCG00000010874,PFKFB3,DUSP7,MYLK,MORC3,S1PR2,PGM2L1,HGF,FAM129A,VEGFC,TLR3,DUSP4,STK17B,ENSSSCG00000016266,NADK2,DUSP1,PECAM1,ERN1,GGNBP2,ZEB2,PTPRJ,NCK1,PLK1,BDKRB2,EZH2,ENSSSCG000…
14	0.0154	2369	240	61	GO:0006796	BP	phosphate-containing compound metabolic process	TAB1,ITGA5,TNFRSF1A,LRRK2,NR1H4,SOCS2,DYRK2,PNP,TGFB3,C5AR2,EPHA2,PDE4B,PLPP3,CNKSR3,VLDLR,ST3GAL1,PDP1,ARHGEF2,CLK2,PI4KB,EPHB4,ENSSSCG00000008348,SOCS5,GUCY1A3,SMAD9,TNFSF11,ROR2,SSH1,LIMK2,ADAM8,ENSSSCG00000010874,PFKFB3,DUSP7,MYLK,MORC3,S1PR2,PGM2L1,HGF,FAM129A,VEGFC,TLR3,DUSP4,STK17B,ENSSSCG00000016266,NADK2,DUSP1,PECAM1,ERN1,GGNBP2,ZEB2,PTPRJ,NCK1,PLK1,BDKRB2,EZH2,ENSSSCG00000029502,RASSF2,…
15	0.000937	1725	240	52	GO:0016310	BP	phosphorylation	TAB1,ITGA5,TNFRSF1A,LRRK2,SOCS2,DYRK2,TGFB3,C5AR2,EPHA2,PLPP3,CNKSR3,VLDLR,ST3GAL1,ARHGEF2,CLK2,PI4KB,EPHB4,SOCS5,SMAD9,TNFSF11,ROR2,LIMK2,ADAM8,PFKFB3,DUSP7,MYLK,MORC3,S1PR2,PGM2L1,HGF,FAM129A,VEGFC,TLR3,DUSP4,STK17B,ENSSSCG00000016266,NADK2,DUSP1,PECAM1,ERN1,GGNBP2,ZEB2,PTPRJ,NCK1,PLK1,BDKRB2,EZH2,RASSF2,NUAK1,SASH1,ID1,FLRT2
16	0.0068	1301	240	41	GO:0051174	BP	regulation of phosphorus metabolic process	TAB1,ITGA5,TNFRSF1A,LRRK2,NR1H4,SOCS2,TGFB3,C5AR2,EPHA2,PLPP3,CNKSR3,VLDLR,ARHGEF2,ENSSSCG00000008348,SOCS5,GUCY1A3,TNFSF11,ADAM8,DUSP7,S1PR2,HGF,FAM129A,VEGFC,TLR3,DUSP4,ENSSSCG00000016266,DUSP1,PECAM1,ERN1,GGNBP2,ZEB2,PTPRJ,NCK1,PLK1,BDKRB2,EZH2,RASSF2,NUAK1,SASH1,ID1,FLRT2
17	0.0063	1297	240	41	GO:0019220	BP	regulation of phosphate metabolic process	TAB1,ITGA5,TNFRSF1A,LRRK2,NR1H4,SOCS2,TGFB3,C5AR2,EPHA2,PLPP3,CNKSR3,VLDLR,ARHGEF2,ENSSSCG00000008348,SOCS5,GUCY1A3,TNFSF11,ADAM8,DUSP7,S1PR2,HGF,FAM129A,VEGFC,TLR3,DUSP4,ENSSSCG00000016266,DUSP1,PECAM1,ERN1,GGNBP2,ZEB2,PTPRJ,NCK1,PLK1,BDKRB2,EZH2,RASSF2,NUAK1,SASH1,ID1,FLRT2
18	0.00898	1128	240	37	GO:0042325	BP	regulation of phosphorylation	TAB1,ITGA5,TNFRSF1A,LRRK2,SOCS2,TGFB3,C5AR2,EPHA2,PLPP3,CNKSR3,VLDLR,ARHGEF2,SOCS5,TNFSF11,ADAM8,DUSP7,S1PR2,HGF,FAM129A,VEGFC,TLR3,DUSP4,ENSSSCG00000016266,DUSP1,PECAM1,ERN1,GGNBP2,ZEB2,PTPRJ,NCK1,PLK1,BDKRB2,EZH2,RASSF2,SASH1,ID1,FLRT2
19	0.0284	339	240	17	GO:0042326	BP	negative regulation of phosphorylation	LRRK2,SOCS2,PLPP3,CNKSR3,SOCS5,DUSP7,HGF,FAM129A,DUSP4,DUSP1,GGNBP2,PTPRJ,NCK1,PLK1,BDKRB2,RASSF2,FLRT2
20	0.000197	1453	240	48	GO:0006468	BP	protein phosphorylation	TAB1,ITGA5,TNFRSF1A,LRRK2,SOCS2,DYRK2,TGFB3,C5AR2,EPHA2,PLPP3,CNKSR3,VLDLR,ST3GAL1,ARHGEF2,CLK2,EPHB4,SOCS5,SMAD9,TNFSF11,ROR2,LIMK2,ADAM8,DUSP7,MYLK,MORC3,S1PR2,HGF,FAM129A,VEGFC,TLR3,DUSP4,STK17B,ENSSSCG00000016266,DUSP1,PECAM1,ERN1,GGNBP2,ZEB2,PTPRJ,NCK1,PLK1,BDKRB2,EZH2,RASSF2,NUAK1,SASH1,ID1,FLRT2
21	0.0343	1845	240	50	GO:0032268	BP	regulation of cellular protein metabolic process	TNRC6B,TAB1,ITGA5,TNFRSF1A,LRRK2,SOCS2,PHF1,TGFB3,C5AR2,EPHA2,PLPP3,CNKSR3,CCBE1,VLDLR,ARHGEF2,SOCS5,FBXL5,METTL14,TNFSF11,SSH1,ADAM8,DUSP7,S1PR2,HGF,FAM129A,VEGFC,TLR3,DUSP4,TFPI,ENSSSCG00000016266,DUSP1,PECAM1,ERN1,OSBPL7,GGNBP2,ZEB2,PTPRJ,ENSSSCG00000024570,NCK1,PLK1,BDKRB2,COL6A3,IL1R2,EZH2,NR4A1,RASSF2,NUAK1,SASH1,ID1,FLRT2
22	0.0226	1318	240	40	GO:0031399	BP	regulation of protein modification process	TAB1,ITGA5,TNFRSF1A,LRRK2,SOCS2,PHF1,TGFB3,C5AR2,EPHA2,PLPP3,CNKSR3,VLDLR,ARHGEF2,SOCS5,TNFSF11,ADAM8,DUSP7,S1PR2,HGF,FAM129A,VEGFC,TLR3,DUSP4,ENSSSCG00000016266,DUSP1,PECAM1,ERN1,GGNBP2,ZEB2,PTPRJ,ENSSSCG00000024570,NCK1,PLK1,BDKRB2,EZH2,RASSF2,NUAK1,SASH1,ID1,FLRT2
23	0.0441	425	240	19	GO:0031400	BP	negative regulation of protein modification process	LRRK2,SOCS2,PHF1,PLPP3,CNKSR3,SOCS5,DUSP7,HGF,FAM129A,DUSP4,DUSP1,GGNBP2,PTPRJ,ENSSSCG00000024570,NCK1,PLK1,BDKRB2,RASSF2,FLRT2
24	0.00174	1052	240	37	GO:0001932	BP	regulation of protein phosphorylation	TAB1,ITGA5,TNFRSF1A,LRRK2,SOCS2,TGFB3,C5AR2,EPHA2,PLPP3,CNKSR3,VLDLR,ARHGEF2,SOCS5,TNFSF11,ADAM8,DUSP7,S1PR2,HGF,FAM129A,VEGFC,TLR3,DUSP4,ENSSSCG00000016266,DUSP1,PECAM1,ERN1,GGNBP2,ZEB2,PTPRJ,NCK1,PLK1,BDKRB2,EZH2,RASSF2,SASH1,ID1,FLRT2
25	0.00874	310	240	17	GO:0001933	BP	negative regulation of protein phosphorylation	LRRK2,SOCS2,PLPP3,CNKSR3,SOCS5,DUSP7,HGF,FAM129A,DUSP4,DUSP1,GGNBP2,PTPRJ,NCK1,PLK1,BDKRB2,RASSF2,FLRT2
26	0.00137	22	240	6	GO:0033137	BP	negative regulation of peptidyl-serine phosphorylation	CNKSR3,HGF,GGNBP2,NCK1,BDKRB2,RASSF2
27	0.0259	95	240	9	GO:0070851	MF	growth factor receptor binding	FAM83B,IL7,IL1R1,SOCS5,VEGFC,ERN1,PTPRJ,FGF5,FLRT2
28	0.0302	74	240	8	GO:0001191	MF	transcriptional repressor activity, RNA polymerase II transcription factor binding	NR1H4,ENSSSCG00000005291,TBX15,JADE1,LMO2,ARNTL,ENSSSCG00000025535,BHLHE40
Number	Gene Symbol	Gene Name
1	GCNT1	glucosaminyl (N-acetyl) transferase 1, core 2 [Source:HGNC Symbol;Acc:HGNC:4203]
2	CNR1	cannabinoid receptor 1 [Source:HGNC Symbol;Acc:HGNC:2159]
3	NCBP3	nuclear cap binding subunit 3 [Source:HGNC Symbol;Acc:HGNC:24612]
4	IRS1	insulin receptor substrate 1 [Source:RefSeq peptide;Acc:NP_001231418]
5	ENSSSCG00000016992	neuralized E3 ubiquitin protein ligase 1B [Source:HGNC Symbol;Acc:HGNC:35422]
6	RASSF2	Ras association domain family member 2 [Source:HGNC Symbol;Acc:HGNC:9883]
7	URGCP	upregulator of cell proliferation [Source:HGNC Symbol;Acc:HGNC:30890]
8	EPHB4	EPH receptor B4 [Source:HGNC Symbol;Acc:HGNC:3395]
9	HELB	DNA helicase B [Source:HGNC Symbol;Acc:HGNC:17196]
10	MLH3	mutL homolog 3 [Source:HGNC Symbol;Acc:HGNC:7128]
11	GPRIN3	GPRIN family member 3 [Source:HGNC Symbol;Acc:HGNC:27733]
12	ENSSSCG00000015474	PTPRF interacting protein alpha 4 [Source:HGNC Symbol;Acc:HGNC:9248]
13	PGM2L1	phosphoglucomutase 2 like 1 [Source:HGNC Symbol;Acc:HGNC:20898]
14	SLC45A3	solute carrier family 45 member 3 [Source:HGNC Symbol;Acc:HGNC:8642]
15	ENSSSCG00000030601	N/A
16	RAB11FIP1	N/A
17	ENSSSCG00000022088	N/A
18	CNKSR3	CNKSR family member 3 [Source:HGNC Symbol;Acc:HGNC:23034]
19	SLC18B1	solute carrier family 18 member B1 [Source:HGNC Symbol;Acc:HGNC:21573]
20	PTGER2	prostaglandin E receptor 2 [Source:HGNC Symbol;Acc:HGNC:9594]
21	DNAJB5	DnaJ heat shock protein family (Hsp40) member B5 [Source:HGNC Symbol;Acc:HGNC:14887]
22	USP45	ubiquitin specific peptidase 45 [Source:HGNC Symbol;Acc:HGNC:20080]
23	ZNF770	zinc finger protein 770 [Source:HGNC Symbol;Acc:HGNC:26061]
24	PMAIP1	N/A
25	ENSSSCG00000005291	transducin like enhancer of split 1 [Source:HGNC Symbol;Acc:HGNC:11837]
26	RBFA	ribosome binding factor A (putative) [Source:HGNC Symbol;Acc:HGNC:26120]
27	USP6NL	USP6 N-terminal like [Source:HGNC Symbol;Acc:HGNC:16858]
28	PFKFB3	6-phosphofructo-2-kinase/fructose-2,6-biphosphatase 3 [Source:HGNC Symbol;Acc:HGNC:8874]
29	ENSSSCG00000029502	Sus scrofa NAD(P)HX dehydratase (NAXD), transcript variant 1, mRNA. [Source:RefSeq mRNA;Acc:NM_001243421]
30	SMAD9	mothers against decapentaplegic homolog 9 [Source:RefSeq peptide;Acc:NP_001182439]
31	ssc-mir-19b-1	ssc-mir-19b-1 [Source:miRBase;Acc:MI0013160]
32	TRIM47	tripartite motif containing 47 [Source:HGNC Symbol;Acc:HGNC:19020]
33	PECAM1	Platelet endothelial cell adhesion molecule [Source:UniProtKB/Swiss-Prot;Acc:Q95242]
34	ERN1	endoplasmic reticulum to nucleus signaling 1 [Source:HGNC Symbol;Acc:HGNC:3449]
35	OSBPL7	oxysterol binding protein like 7 [Source:HGNC Symbol;Acc:HGNC:16387]
36	ENSSSCG00000011722	N/A
37	ENSSSCG00000028643	solute carrier family 6 member 20 [Source:HGNC Symbol;Acc:HGNC:30927]
38	FOXP1	forkhead box P1 [Source:HGNC Symbol;Acc:HGNC:3823]
39	ssc-mir-155	ssc-mir-155 [Source:miRBase;Acc:MI0015907]
40	FAM160B2	family with sequence similarity 160 member B2 [Source:HGNC Symbol;Acc:HGNC:16492]
41	SLC25A37	N/A
42	SLC35E4	solute carrier family 35 member E4 [Source:HGNC Symbol;Acc:HGNC:17058]
43	LIMK2	LIM domain kinase 2 [Source:HGNC Symbol;Acc:HGNC:6614]
44	TRIM35	tripartite motif containing 35 [Source:HGNC Symbol;Acc:HGNC:16285]
45	PUS1	pseudouridylate synthase 1 [Source:HGNC Symbol;Acc:HGNC:15508]
46	ADAM8	ADAM metallopeptidase domain 8 [Source:HGNC Symbol;Acc:HGNC:215]
47	ENSSSCG00000022177	DIS3-like exonuclease 2 [Source:RefSeq peptide;Acc:NP_001182262]
48	TLR3	Sus scrofa toll like receptor 3 (TLR3), mRNA. [Source:RefSeq mRNA;Acc:NM_001097444]
49	PPP1R3B	protein phosphatase 1 regulatory subunit 3B [Source:HGNC Symbol;Acc:HGNC:14942]
50	NADK2	NAD kinase 2, mitochondrial [Source:HGNC Symbol;Acc:HGNC:26404]
51	DLGAP4	DLG associated protein 4 [Source:HGNC Symbol;Acc:HGNC:24476]
52	JAG1	jagged 1 [Source:HGNC Symbol;Acc:HGNC:6188]
53	CDK5RAP1	N/A
54	RIN1	Ras and Rab interactor 1 [Source:HGNC Symbol;Acc:HGNC:18749]
55	ARNTL	aryl hydrocarbon receptor nuclear translocator-like protein 1 [Source:RefSeq peptide;Acc:NP_001090894]
56	ENSSSCG00000024570	lysine demethylase 4B [Source:HGNC Symbol;Acc:HGNC:29136]
57	ARID3A	AT-rich interaction domain 3A [Source:HGNC Symbol;Acc:HGNC:3031]
58	PTPRJ	protein tyrosine phosphatase, receptor type J [Source:HGNC Symbol;Acc:HGNC:9673]
59	LRRC8E	leucine rich repeat containing 8 family member E [Source:HGNC Symbol;Acc:HGNC:26272]
60	TRIM4	tripartite motif containing 4 [Source:HGNC Symbol;Acc:HGNC:16275]
61	TMEM186	transmembrane protein 186 [Source:HGNC Symbol;Acc:HGNC:24530]
62	ENSSSCG00000021285	ring finger protein 216 [Source:HGNC Symbol;Acc:HGNC:21698]
63	FAM84B	family with sequence similarity 84 member B [Source:HGNC Symbol;Acc:HGNC:24166]
64	CLK2	CDC like kinase 2 [Source:HGNC Symbol;Acc:HGNC:2069]
65	PI4KB	phosphatidylinositol 4-kinase beta [Source:HGNC Symbol;Acc:HGNC:8984]
66	TBX15	T-box 15 [Source:HGNC Symbol;Acc:HGNC:11594]
67	RGS20	regulator of G protein signaling 20 [Source:HGNC Symbol;Acc:HGNC:14600]
68	FNBP1L	formin binding protein 1 like [Source:HGNC Symbol;Acc:HGNC:20851]
69	ENSSSCG00000000471	N/A
70	FGD4	FYVE, RhoGEF and PH domain containing 4 [Source:HGNC Symbol;Acc:HGNC:19125]
71	ETV6	ETS variant 6 [Source:HGNC Symbol;Acc:HGNC:3495]
72	GAN	gigaxonin [Source:HGNC Symbol;Acc:HGNC:4137]
73	C5AR2	complement component 5a receptor 2 [Source:HGNC Symbol;Acc:HGNC:4527]
74	TSHZ3	teashirt zinc finger homeobox 3 [Source:HGNC Symbol;Acc:HGNC:30700]
75	LYPD5	LY6/PLAUR domain containing 5 [Source:HGNC Symbol;Acc:HGNC:26397]
76	FBXO42	F-box protein 42 [Source:HGNC Symbol;Acc:HGNC:29249]
77	ENSSSCG00000003637	MAP7 domain containing 1 [Source:HGNC Symbol;Acc:HGNC:25514]
78	PNMA1	paraneoplastic Ma antigen 1 [Source:HGNC Symbol;Acc:HGNC:9158]
79	FLRT2	fibronectin leucine rich transmembrane protein 2 [Source:HGNC Symbol;Acc:HGNC:3761]
80	JADE1	jade family PHD finger 1 [Source:HGNC Symbol;Acc:HGNC:30027]
81	ENSSSCG00000022476	N/A
82	RRP8	ribosomal RNA processing 8 [Source:HGNC Symbol;Acc:HGNC:29030]
83	NPAT	nuclear protein, coactivator of histone transcription [Source:HGNC Symbol;Acc:HGNC:7896]
84	ARHGAP32	Rho GTPase activating protein 32 [Source:HGNC Symbol;Acc:HGNC:17399]
85	ENSSSCG00000030141	N/A
86	EVA1A	eva-1 homolog A, regulator of programmed cell death [Source:HGNC Symbol;Acc:HGNC:25816]
87	ROR2	receptor tyrosine kinase like orphan receptor 2 [Source:HGNC Symbol;Acc:HGNC:10257]
88	ZEB2	zinc finger E-box binding homeobox 2 [Source:HGNC Symbol;Acc:HGNC:14881]
89	ssc-mir-23a	ssc-mir-23a [Source:miRBase;Acc:MI0002427]
90	ENSSSCG00000008348	pleckstrin [Source:HGNC Symbol;Acc:HGNC:9070]
91	PDE4B	cAMP-specific 3',5'-cyclic phosphodiesterase 4B isoform 2 [Source:RefSeq peptide;Acc:NP_001123490]
92	PTGFR	prostaglandin F2-alpha receptor [Source:RefSeq peptide;Acc:NP_999224]
93	TRAF5	TNF receptor associated factor 5 [Source:HGNC Symbol;Acc:HGNC:12035]
94	FIBIN	fin bud initiation factor homolog (zebrafish) [Source:HGNC Symbol;Acc:HGNC:33747]
95	ST6GAL1	ST6 beta-galactoside alpha-2,6-sialyltransferase 1 [Source:HGNC Symbol;Acc:HGNC:10860]
96	CCBE1	collagen and calcium binding EGF domains 1 [Source:HGNC Symbol;Acc:HGNC:29426]
97	ENSSSCG00000005451	N/A
98	FAM13C	family with sequence similarity 13 member C [Source:HGNC Symbol;Acc:HGNC:19371]
99	TGFBI	transforming growth factor beta induced [Source:HGNC Symbol;Acc:HGNC:11771]
100	PLK1	polo like kinase 1 [Source:HGNC Symbol;Acc:HGNC:9077]
101	TNFSF11	TNF superfamily member 11 [Source:HGNC Symbol;Acc:HGNC:11926]
102	TPRG1	tumor protein p63 regulated 1 [Source:HGNC Symbol;Acc:HGNC:24759]
103	DPP4	Dipeptidyl peptidase 4 Dipeptidyl peptidase 4 membrane form Dipeptidyl peptidase 4 soluble form [Source:UniProtKB/Swiss-Prot;Acc:P22411]
104	IL1R2	interleukin-1 receptor type 2 precursor [Source:RefSeq peptide;Acc:NP_001230292]
105	THBS3	thrombospondin 3 [Source:HGNC Symbol;Acc:HGNC:11787]
106	STAC	SH3 and cysteine rich domain [Source:HGNC Symbol;Acc:HGNC:11353]
107	PRDM15	PR/SET domain 15 [Source:HGNC Symbol;Acc:HGNC:13999]
108	ENSSSCG00000029042	N/A
109	GINS4	GINS complex subunit 4 [Source:HGNC Symbol;Acc:HGNC:28226]
110	NPSR1	neuropeptide S receptor 1 [Source:HGNC Symbol;Acc:HGNC:23631]
111	ENSSSCG00000008277	N/A
112	MYOM1	myomesin 1 [Source:HGNC Symbol;Acc:HGNC:7613]
113	FAM83B	family with sequence similarity 83 member B [Source:HGNC Symbol;Acc:HGNC:21357]
114	ssc-mir-214	ssc-mir-214 [Source:miRBase;Acc:MI0002441]
115	CD24	N/A
116	ENSSSCG00000023356	N/A
117	VLDLR	very low-density lipoprotein receptor precursor [Source:RefSeq peptide;Acc:NP_001186819]
118	MASP1	mannan-binding lectin serine protease 1 precursor [Source:RefSeq peptide;Acc:NP_001171876]
119	STC1	stanniocalcin-1 precursor [Source:RefSeq peptide;Acc:NP_001096682]
120	VEGFC	vascular endothelial growth factor C [Source:HGNC Symbol;Acc:HGNC:12682]
121	COL6A3	collagen type VI alpha 3 chain [Source:HGNC Symbol;Acc:HGNC:2213]
122	UAP1	UDP-N-acetylglucosamine pyrophosphorylase 1 [Source:HGNC Symbol;Acc:HGNC:12457]
123	ITGA5	integrin subunit alpha 5 [Source:HGNC Symbol;Acc:HGNC:6141]
124	PNP	purine nucleoside phosphorylase [Source:HGNC Symbol;Acc:HGNC:7892]
125	SLC41A1	solute carrier family 41 member 1 [Source:RefSeq peptide;Acc:NP_001230596]
126	FHL1	Sus scrofa four and a half LIM domains 1 (FHL1), mRNA. [Source:RefSeq mRNA;Acc:NM_214375]
127	STOM	stomatin [Source:HGNC Symbol;Acc:HGNC:3383]
128	MYLK	myosin light chain kinase [Source:HGNC Symbol;Acc:HGNC:7590]
129	ENSSSCG00000026819	nidogen 1 [Source:HGNC Symbol;Acc:HGNC:7821]
130	ENSSSCG00000023380	iron-sulfur cluster assembly enzyme [Source:HGNC Symbol;Acc:HGNC:29882]
131	ENSSSCG00000010150	N/A
132	WIPF1	WAS/WASL interacting protein family member 1 [Source:HGNC Symbol;Acc:HGNC:12736]
133	GPX3	Sus scrofa glutathione peroxidase 3 (GPX3), mRNA. [Source:RefSeq mRNA;Acc:NM_001115155]
134	CHN2	chimerin 2 [Source:HGNC Symbol;Acc:HGNC:1944]
135	ENSSSCG00000024045	N/A
136	ABCC1	ATP binding cassette subfamily C member 1 [Source:HGNC Symbol;Acc:HGNC:51]
137	ENSSSCG00000024965	N/A
138	TSPAN9	Tetraspanin-9 [Source:UniProtKB/Swiss-Prot;Acc:Q06AA5]
139	ENSSSCG00000021411	Sus scrofa histone cluster 1, H2bd (HIST1H2BD), mRNA. [Source:RefSeq mRNA;Acc:NM_001243656]
140	RELL1	RELT like 1 [Source:HGNC Symbol;Acc:HGNC:27379]
141	FAM129A	Sus scrofa protein Niban-like (LOC100516994), mRNA. [Source:RefSeq mRNA;Acc:NM_001243219]
142	HDC	histidine decarboxylase [Source:HGNC Symbol;Acc:HGNC:4855]
143	SORD	sorbitol dehydrogenase [Source:RefSeq peptide;Acc:NP_001231091]
144	GALNT15	polypeptide N-acetylgalactosaminyltransferase 15 precursor [Source:RefSeq peptide;Acc:NP_001193376]
145	CACNA2D2	calcium voltage-gated channel auxiliary subunit alpha2delta 2 [Source:HGNC Symbol;Acc:HGNC:1400]
146	ACACB	acetyl-CoA carboxylase 2 precursor [Source:RefSeq peptide;Acc:NP_001193328]
147	FAP	fibroblast activation protein alpha [Source:HGNC Symbol;Acc:HGNC:3590]
148	TFPI	tissue factor pathway inhibitor precursor [Source:RefSeq peptide;Acc:NP_001128730]
149	GPR1	Sus scrofa G protein-coupled receptor 1 (GPR1), mRNA. [Source:RefSeq mRNA;Acc:NM_001190244]
150	LMO2	LIM domain only 2 [Source:HGNC Symbol;Acc:HGNC:6642]
151	LVRN	laeverin [Source:HGNC Symbol;Acc:HGNC:26904]
152	DTX4	deltex E3 ubiquitin ligase 4 [Source:HGNC Symbol;Acc:HGNC:29151]
153	ENSSSCG00000026077	N/A
154	F5	Sus scrofa coagulation factor V (F5), mRNA. [Source:RefSeq mRNA;Acc:NM_214120]
155	NR1H4	bile acid receptor [Source:RefSeq peptide;Acc:NP_001274341]
156	SOCS2	Suppressor of cytokine signaling 2 [Source:UniProtKB/Swiss-Prot;Acc:Q7YRV6]
157	SLC29A1	solute carrier family 29 member 1 (Augustine blood group) [Source:HGNC Symbol;Acc:HGNC:11003]
158	PHF1	PHD finger protein 1 [Source:HGNC Symbol;Acc:HGNC:8919]
159	TGFB3	Transforming growth factor beta-3 Latency-associated peptide [Source:UniProtKB/Swiss-Prot;Acc:P15203]
160	ENSSSCG00000008933	N/A
161	ENSSSCG00000015398	semaphorin 3A [Source:HGNC Symbol;Acc:HGNC:10723]
162	NR4A1	nuclear receptor subfamily 4 group A member 1 [Source:HGNC Symbol;Acc:HGNC:7980]
163	SASH1	SAM and SH3 domain containing 1 [Source:HGNC Symbol;Acc:HGNC:19182]
164	ENSSSCG00000023745	mucolipin 3 [Source:HGNC Symbol;Acc:HGNC:13358]
165	PCSK1	Sus scrofa proprotein convertase subtilisin/kexin type 1 (PCSK1), mRNA. [Source:RefSeq mRNA;Acc:NM_214038]
166	CLDN1	claudin-1 [Source:RefSeq peptide;Acc:NP_001231468]
167	EFNB2	ephrin-B2 [Source:RefSeq peptide;Acc:NP_001107758]
168	PTX3	pentraxin-related protein PTX3 precursor [Source:RefSeq peptide;Acc:NP_001231712]
169	DUSP1	dual specificity protein phosphatase 1 [Source:RefSeq peptide;Acc:NP_001243004]
170	IL7	Interleukin-7 [Source:UniProtKB/Swiss-Prot;Acc:Q9N2G6]
171	DYRK2	dual specificity tyrosine phosphorylation regulated kinase 2 [Source:HGNC Symbol;Acc:HGNC:3093]
172	TOE1	target of EGR1, member 1 (nuclear) [Source:HGNC Symbol;Acc:HGNC:15954]
173	SNORD93	Small nucleolar RNA SNORD93 [Source:RFAM;Acc:RF00606]
174	MMP3	Interstitial collagenase 18 kDa interstitial collagenase [Source:UniProtKB/Swiss-Prot;Acc:P21692]
175	ARID1B	AT-rich interaction domain 1B [Source:HGNC Symbol;Acc:HGNC:18040]
176	ENSSSCG00000005431	N/A
177	MLLT4	N/A
178	TRIM9	tripartite motif containing 9 [Source:HGNC Symbol;Acc:HGNC:16288]
179	ZNF385D	zinc finger protein 385D [Source:HGNC Symbol;Acc:HGNC:26191]
180	DZIP1L	DAZ interacting zinc finger protein 1 like [Source:HGNC Symbol;Acc:HGNC:26551]
181	OSBPL6	oxysterol binding protein like 6 [Source:HGNC Symbol;Acc:HGNC:16388]
182	OSMR	oncostatin M receptor [Source:HGNC Symbol;Acc:HGNC:8507]
183	MGAT4A	mannosyl (alpha-1,3-)-glycoprotein beta-1,4-N-acetylglucosaminyltransferase, isozyme A [Source:RefSeq peptide;Acc:NP_001302551]
184	SOCS5	suppressor of cytokine signaling 5 [Source:RefSeq peptide;Acc:NP_001156362]
185	GPRC5A	G protein-coupled receptor class C group 5 member A [Source:HGNC Symbol;Acc:HGNC:9836]
186	ENSSSCG00000005505	N/A
187	PTGS1	prostaglandin-endoperoxide synthase 1 [Source:HGNC Symbol;Acc:HGNC:9604]
188	WTAP	pre-mRNA-splicing regulator WTAP isoform 1 [Source:RefSeq peptide;Acc:NP_001231170]
189	HECA	hdc homolog, cell cycle regulator [Source:HGNC Symbol;Acc:HGNC:21041]
190	ENSSSCG00000024635	spartin [Source:HGNC Symbol;Acc:HGNC:18514]
191	ENSSSCG00000009531	testis expressed 30 [Source:HGNC Symbol;Acc:HGNC:25188]
192	GGNBP2	gametogenetin binding protein 2 [Source:HGNC Symbol;Acc:HGNC:19357]
193	WSB1	WD repeat and SOCS box containing 1 [Source:HGNC Symbol;Acc:HGNC:19221]
194	MED11	Sus scrofa mediator complex subunit 11 (MED11), mRNA. [Source:RefSeq mRNA;Acc:NM_001244823]
195	BHLHE40	class E basic helix-loop-helix protein 40 [Source:RefSeq peptide;Acc:NP_001231939]
196	NCK1	cytoplasmic protein NCK1 [Source:RefSeq peptide;Acc:NP_001131102]
197	CHST2	carbohydrate sulfotransferase 2 [Source:HGNC Symbol;Acc:HGNC:1970]
198	KLHL24	kelch like family member 24 [Source:HGNC Symbol;Acc:HGNC:25947]
199	PVRL3	N/A
200	DUSP7	dual specificity phosphatase 7 [Source:HGNC Symbol;Acc:HGNC:3073]
201	IFIT5	interferon-induced protein with tetratricopeptide repeats 5 [Source:RefSeq peptide;Acc:NP_001302501]
202	TRIM8	tripartite motif containing 8 [Source:HGNC Symbol;Acc:HGNC:15579]
203	SLC25A28	solute carrier family 25 member 28 [Source:HGNC Symbol;Acc:HGNC:23472]
204	BLOC1S2	biogenesis of lysosomal organelles complex 1 subunit 2 [Source:HGNC Symbol;Acc:HGNC:20984]
205	DUSP4	dual specificity phosphatase 4 [Source:HGNC Symbol;Acc:HGNC:3070]
206	ENSSSCG00000016266	calcium binding protein 39 [Source:HGNC Symbol;Acc:HGNC:20292]
207	IRF2	interferon regulatory factor 2 [Source:HGNC Symbol;Acc:HGNC:6117]
208	KLF7	Krueppel-like factor 7 [Source:RefSeq peptide;Acc:NP_001090956]
209	ID1	DNA-binding protein inhibitor ID-1 [Source:RefSeq peptide;Acc:NP_001231629]
210	ENSSSCG00000026071	N/A
211	ELMO2	engulfment and cell motility 2 [Source:HGNC Symbol;Acc:HGNC:17233]
212	ENSSSCG00000013397	aryl hydrocarbon receptor nuclear translocator-like protein 1 [Source:RefSeq peptide;Acc:NP_001090894]
213	DNAJC18	DnaJ heat shock protein family (Hsp40) member C18 [Source:HGNC Symbol;Acc:HGNC:28429]
214	ENSSSCG00000008422	N/A
215	HMOX2	heme oxygenase 2 [Source:RefSeq peptide;Acc:NP_001231341]
216	UGP2	UTP--glucose-1-phosphate uridylyltransferase [Source:RefSeq peptide;Acc:NP_999145]
217	ARHGEF2	Sus scrofa Rho/Rac guanine nucleotide exchange factor 2 (ARHGEF2), mRNA. [Source:RefSeq mRNA;Acc:NM_001128463]
218	DCLRE1B	DNA cross-link repair 1B [Source:HGNC Symbol;Acc:HGNC:17641]
219	NUAK1	NUAK family kinase 1 [Source:HGNC Symbol;Acc:HGNC:14311]
220	TNFRSF1A	tumor necrosis factor receptor superfamily member 1A precursor [Source:RefSeq peptide;Acc:NP_999134]
221	LRRK2	leucine-rich repeat serine/threonine-protein kinase 2 [Source:RefSeq peptide;Acc:NP_001106908]
222	TNRC6B	trinucleotide repeat containing 6B [Source:HGNC Symbol;Acc:HGNC:29190]
223	TAB1	TGF-beta-activated kinase 1 and MAP3K7-binding protein 1 [Source:RefSeq peptide;Acc:NP_001230996]
224	KLHL42	kelch like family member 42 [Source:HGNC Symbol;Acc:HGNC:29252]
225	VEZT	vezatin, adherens junctions transmembrane protein [Source:HGNC Symbol;Acc:HGNC:18258]
226	NUDT4	N/A
227	EPHA2	EPH receptor A2 [Source:HGNC Symbol;Acc:HGNC:3386]
228	FAM76A	family with sequence similarity 76 member A [Source:HGNC Symbol;Acc:HGNC:28530]
229	PPP1R18	phostensin [Source:RefSeq peptide;Acc:NP_001121952]
230	ENSSSCG00000025535	transcription factor AP-2-beta [Source:RefSeq peptide;Acc:NP_001231449]
231	GUCY1A3	guanylate cyclase soluble subunit alpha-3 [Source:RefSeq peptide;Acc:NP_001018043]
232	DCHS2	N/A
233	ZNF330	zinc finger protein 330 [Source:HGNC Symbol;Acc:HGNC:15462]
234	FBXL5	F-box and leucine rich repeat protein 5 [Source:HGNC Symbol;Acc:HGNC:13602]
235	FAM198B	family with sequence similarity 198 member B [Source:HGNC Symbol;Acc:HGNC:25312]
236	METTL14	methyltransferase like 14 [Source:HGNC Symbol;Acc:HGNC:29330]
237	SC5D	sterol-C5-desaturase [Source:HGNC Symbol;Acc:HGNC:10547]
238	HGF	hepatocyte growth factor [Source:HGNC Symbol;Acc:HGNC:4893]
239	EZH2	histone-lysine N-methyltransferase EZH2 [Source:RefSeq peptide;Acc:NP_001231238]
240	CREBZF	CREB/ATF bZIP transcription factor [Source:HGNC Symbol;Acc:HGNC:24905]
241	ORC5	origin recognition complex subunit 5 [Source:HGNC Symbol;Acc:HGNC:8491]
242	CUL1	cullin 1 [Source:HGNC Symbol;Acc:HGNC:2551]
243	KNOP1	N/A
244	ENSSSCG00000012654	N/A
245	ENSSSCG00000029479	N/A
246	ENSSSCG00000010874	Adenylosuccinate synthetase isozyme 2 [Source:UniProtKB/Swiss-Prot;Acc:A4Z6H1]
247	ENSSSCG00000020757	N/A
248	ZBED2	zinc finger BED-type containing 2 [Source:HGNC Symbol;Acc:HGNC:20710]
249	ENTPD7	ectonucleoside triphosphate diphosphohydrolase 7 [Source:HGNC Symbol;Acc:HGNC:19745]
250	STK17B	serine/threonine kinase 17b [Source:HGNC Symbol;Acc:HGNC:11396]
251	PARP8	poly(ADP-ribose) polymerase family member 8 [Source:HGNC Symbol;Acc:HGNC:26124]
252	TES	Testin [Source:UniProtKB/Swiss-Prot;Acc:Q2QLE3]
253	S1PR2	Sus scrofa sphingosine-1-phosphate receptor 2 (S1PR2), transcript variant 2, mRNA. [Source:RefSeq mRNA;Acc:NM_001243855]
254	IL1R1	interleukin 1 receptor type 1 [Source:HGNC Symbol;Acc:HGNC:5993]
255	PLPP3	N/A
256	AHR	aryl hydrocarbon receptor [Source:RefSeq peptide;Acc:NP_001289955]
257	SRSF5	serine and arginine rich splicing factor 5 [Source:HGNC Symbol;Acc:HGNC:10787]
258	ENSSSCG00000029271	N/A
259	HMOX1	heme oxygenase 1 [Source:RefSeq peptide;Acc:NP_001004027]
260	CD3EAP	CD3e molecule associated protein [Source:HGNC Symbol;Acc:HGNC:24219]
261	PDP1	pyruvate dehyrogenase phosphatase catalytic subunit 1 [Source:HGNC Symbol;Acc:HGNC:9279]
262	ACKR4	atypical chemokine receptor 4 [Source:RefSeq peptide;Acc:NP_001090899]
263	SSH1	slingshot protein phosphatase 1 [Source:HGNC Symbol;Acc:HGNC:30579]
264	SORBS1	N/A
265	ADGRF2	adhesion G protein-coupled receptor F2 [Source:HGNC Symbol;Acc:HGNC:18991]
266	ZNF667	zinc finger protein 667 [Source:HGNC Symbol;Acc:HGNC:28854]
267	VSIG10L	V-set and immunoglobulin domain containing 10 like [Source:HGNC Symbol;Acc:HGNC:27111]
268	BDKRB2	bradykinin receptor B2 [Source:HGNC Symbol;Acc:HGNC:1030]
269	ARSJ	arylsulfatase family member J [Source:HGNC Symbol;Acc:HGNC:26286]
270	FGF5	fibroblast growth factor 5 [Source:HGNC Symbol;Acc:HGNC:3683]
271	KLC2	kinesin light chain 2 [Source:HGNC Symbol;Acc:HGNC:20716]
272	GATAD2B	GATA zinc finger domain containing 2B [Source:HGNC Symbol;Acc:HGNC:30778]
273	RGS3	N/A
274	ELL2	elongation factor for RNA polymerase II 2 [Source:HGNC Symbol;Acc:HGNC:17064]
275	AEBP2	AE binding protein 2 [Source:HGNC Symbol;Acc:HGNC:24051]
276	ENSSSCG00000028437	N/A
277	GPR39	N/A
278	MTSS1L	MTSS1L, I-BAR domain containing [Source:HGNC Symbol;Acc:HGNC:25094]
279	ENSSSCG00000028447	N/A
280	MORC3	MORC family CW-type zinc finger 3 [Source:HGNC Symbol;Acc:HGNC:23572]
281	ENSSSCG00000013554	thyroid hormone receptor interactor 10 [Source:HGNC Symbol;Acc:HGNC:12304]
282	ST3GAL1	CMP-N-acetylneuraminate-beta-galactosamide-alpha-2, 3-sialyltransferase 1 [Source:RefSeq peptide;Acc:NP_001004047]
283	ITGB8	integrin beta-8 precursor [Source:RefSeq peptide;Acc:NP_001090893]
