# Supplementary material for: Identification and characterization of long non-coding RNAs in porcine granulosa cells exposed to 2,3,7,8-tetrachlorodibenzo-p-dioxin
Source: J Anim Sci Biotechnol. 2018 Oct 11;9:72. doi: 10.1186/s40104-018-0288-3 (PMC6180664; doi:10.1186/s40104-018-0288-3)
Supplement: Supplementary file 6 — Functional enrichment analysis of the positively co-expresed trans-target genes predicted to be regulated by differentially expressed lncRNAs identified in porcine granulosa cells exposed to TCDD for 3, 12 and 24 h. (XLSX 36 kb) [file 40104_2018_288_MOESM6_ESM.xlsx]

## Sheet: Additional file 6
Additional file 6. Functional enrichment analysis of the positively co-expresed trans-target genes predicted to be regulated by differentially expressed lncRNAs identified in porcine granulosa cells exposed to TCDD for 3, 12 and 24 h
Number	p-value	Number of all known genes enriched to the GO term	Number of trans-target genes enriched to GO terms	Number of trans-target genes enriched to the particular GO term	GO Term ID	GO category	GO Process description (term)	Gene Symbol
1	0.0465	870	255	31	GO:0009719	BP	response to endogenous stimulus	SOCS2,GCLC,DAXX,SRF,ENSSSCG00000001921,TGFB3,ZNF106,FBXO32,CASQ2,PDGFRA,HMGB2,SSH1,SORBS1,NEURL1,CTSL,GATA3,MXRA5,LMO2,NR2F1,EGR1,NR3C1,NR4A2,PRLR,SOX9,ENSSSCG00000020813,KLF9,ENSSSCG00000024635,IGFBP5,FGF5,GREM1,SOCS3
2	0.0275	1854	255	53	GO:0070887	BP	cellular response to chemical stimulus	KCNA1,SOCS2,TFAP2A,SOX4,DAXX,CYP1A1,ENSSSCG00000001921,TGFB3,FBLN5,FOXO3,TCF4,ZNF106,FBXO32,NOV,CASQ2,EDEM2,IL1A,LRRTM4,PDGFRA,HMGB2,SSH1,SORBS1,NEURL1,ENSSSCG00000010702,CTSL,GATA3,ACKR4,BACH1,DDX3X,LMO2,NR2F1,EGR1,NR3C1,NR4A2,ACKR3,RIF1,PRLR,SOX9,SLC6A4,ENSSSCG00000020813,KLF9,ENSSSCG00000024635,ALDH1A2,ENSSSCG00000025602,IGFBP5,ENSSSCG00000027628,IL1R2,AJUBA,FGF5,SASH1,GREM1,SPRY4,SOCS3
3	0.015	1864	255	54	GO:0009653	BP	anatomical structure morphogenesis	TFAP2A,DTNBP1,SOX4,SRF,ENSSSCG00000001921,TGFB3,MYOM1,OMA1,FOXO3,TCF4,VLDLR,TDRD7,ENSSSCG00000005494,NOV,CASQ2,JAG1,IL1A,PDGFRA,FRY,STC1,TBX3,SSH1,ZMIZ1,ENSSSCG00000010702,GATA3,GOLGA4,ADM,CSNK1G3,TGFBI,ARAP1,ENSSSCG00000015398,NR4A2,FRZB,ACKR3,MAP1B,SOX9,HDAC5,SLC6A4,ENSSSCG00000020813,TBPL1,SEMA7A,AXIN1,ENSSSCG00000024635,ALDH1A2,IGFBP5,TBX2,PLCD1,AJUBA,SASH1,GREM1,FOXF2,DRGX,COL18A1,SOCS3
4	0.0416	2030	255	56	GO:0009966	BP	regulation of signal transduction	SOCS2,DTNBP1,SOX4,GCLC,ENSSSCG00000001921,AKAP13,TGFB3,FOXO3,TCF4,MALT1,NOV,CASQ2,JAG1,LRRTM4,ENSSSCG00000008266,PDGFRA,PDE5A,HMGB2,ZMIZ1,NEURL1,ENSSSCG00000010702,GATA3,ENSSSCG00000011830,RCAN1,DDX3X,MID2,HIPK3,ADM,EGR1,NR4A2,FRZB,NGEF,ACKR3,CHN2,PLK2,SOX9,ENSSSCG00000020813,TRAF5,ENSSSCG00000023162,SEMA7A,AXIN1,ENSSSCG00000024635,DDIT4L,IGFBP5,BDKRB2,ENSSSCG00000027628,IL1R2,AJUBA,PTTG1IP,RASSF…
5	0.0102	5071	255	114	GO:0005515	MF	protein binding	KCNA1,TEAD4,ENSSSCG00000000759,SOCS2,LUM,TFAP2A,SOX4,GCLC,DAXX,PHF1,SRF,EDC3,ENSSSCG00000001921,AKAP13,TGFB3,FBLN5,LYPD5,KIF1B,MYOM1,IGF2R,FOXO3,SKA1,TCF4,SORD,ZNF106,ZNF516,MALT1,TRIM9,VLDLR,RUSC2,ENSSSCG00000005494,NOV,ADAMTS4,CASQ2,JAG1,NXT1,RBBP6,IL1A,ENSSSCG00000008266,PDGFRA,STC1,HMGB2,TBX3,SSH1,ENSSSCG00000010702,CTSL,GATA3,GOLGA4,GRIP2,ACKR4,MASP1,CCDC80,DDX3X,MID2,OCRL,GPC4,FHL1,LMO2,ENS…
Number	Gene Symbol	Gene Name
1	PFKFB3	6-phosphofructo-2-kinase/fructose-2,6-biphosphatase 3 [Source:HGNC Symbol;Acc:HGNC:8874]
2	MAP3K8	mitogen-activated protein kinase kinase kinase 8 [Source:HGNC Symbol;Acc:HGNC:6860]
3	IL17D	interleukin 17D [Source:HGNC Symbol;Acc:HGNC:5984]
4	ZIC2	Zic family member 2 [Source:HGNC Symbol;Acc:HGNC:12873]
5	ABHD13	abhydrolase domain containing 13 [Source:HGNC Symbol;Acc:HGNC:20293]
6	TBX2	T-box transcription factor TBX2 [Source:RefSeq peptide;Acc:NP_001233177]
7	KCTD6	potassium channel tetramerization domain containing 6 [Source:HGNC Symbol;Acc:HGNC:22235]
8	BACH1	BTB domain and CNC homolog 1 [Source:HGNC Symbol;Acc:HGNC:935]
9	ZMIZ1	zinc finger MIZ-type containing 1 [Source:HGNC Symbol;Acc:HGNC:16493]
10	NEURL1	neuralized E3 ubiquitin protein ligase 1 [Source:HGNC Symbol;Acc:HGNC:7761]
11	MXI1	MAX interactor 1, dimerization protein [Source:HGNC Symbol;Acc:HGNC:7534]
12	ENSSSCG00000010381	Rho GTPase activating protein 22 [Source:HGNC Symbol;Acc:HGNC:30320]
13	ENSSSCG00000021907	N/A
14	CHAF1A	chromatin assembly factor 1 subunit A [Source:HGNC Symbol;Acc:HGNC:1910]
15	WIPI2	WD repeat domain phosphoinositide-interacting protein 2 [Source:RefSeq peptide;Acc:NP_001177224]
16	CCDC64B	N/A
17	MMP25	matrix metallopeptidase 25 [Source:HGNC Symbol;Acc:HGNC:14246]
18	ENSSSCG00000008266	lysyl oxidase like 3 [Source:HGNC Symbol;Acc:HGNC:13869]
19	ENSSSCG00000020813	FAM20C, golgi associated secretory pathway kinase [Source:HGNC Symbol;Acc:HGNC:22140]
20	AXIN1	axin 1 [Source:HGNC Symbol;Acc:HGNC:903]
21	ENSSSCG00000030831	DENN domain containing 3 [Source:HGNC Symbol;Acc:HGNC:29134]
22	7SK	7SK RNA [Source:RFAM;Acc:RF00100]
23	PDP1	pyruvate dehyrogenase phosphatase catalytic subunit 1 [Source:HGNC Symbol;Acc:HGNC:9279]
24	RBM12B	RNA binding motif protein 12B [Source:HGNC Symbol;Acc:HGNC:32310]
25	GTSE1	G2 and S-phase expressed 1 [Source:HGNC Symbol;Acc:HGNC:13698]
26	KCNA1	potassium voltage-gated channel subfamily A member 1 [Source:HGNC Symbol;Acc:HGNC:6218]
27	ZNF175	zinc finger protein 175 [Source:HGNC Symbol;Acc:HGNC:12964]
28	OMA1	OMA1 zinc metallopeptidase [Source:HGNC Symbol;Acc:HGNC:29661]
29	ZNF585B	N/A
30	SHANK1	N/A
31	DTNBP1	dysbindin [Source:RefSeq peptide;Acc:NP_001092070]
32	GCLC	glutamate-cysteine ligase catalytic subunit [Source:HGNC Symbol;Acc:HGNC:4311]
33	CUL9	cullin 9 [Source:HGNC Symbol;Acc:HGNC:15982]
34	CEMIP	cell migration inducing hyaluronan binding protein [Source:HGNC Symbol;Acc:HGNC:29213]
35	ENSSSCG00000027023	N/A
36	PDGFRA	platelet-derived growth factor receptor alpha precursor [Source:RefSeq peptide;Acc:NP_001302685]
37	DNAJB13	Sus scrofa DnaJ heat shock protein family (Hsp40) member B13 (DNAJB13), mRNA. [Source:RefSeq mRNA;Acc:NM_001195121]
38	ENSSSCG00000015389	N/A
39	ENSSSCG00000012518	armadillo repeat containing, X-linked 5 [Source:HGNC Symbol;Acc:HGNC:25772]
40	ENSSSCG00000022780	UDP-glucose ceramide glucosyltransferase [Source:HGNC Symbol;Acc:HGNC:12524]
41	TBPL1	TATA-box binding protein like 1 [Source:HGNC Symbol;Acc:HGNC:11589]
42	GATA3	trans-acting T-cell-specific transcription factor GATA-3 [Source:RefSeq peptide;Acc:NP_001038032]
43	SOX9	transcription factor SOX-9 [Source:RefSeq peptide;Acc:NP_999008]
44	SLC6A4	solute carrier family 6 member 4 [Source:HGNC Symbol;Acc:HGNC:11050]
45	SSH1	slingshot protein phosphatase 1 [Source:HGNC Symbol;Acc:HGNC:30579]
46	ENSSSCG00000010702	pleckstrin homology domain containing A1 [Source:HGNC Symbol;Acc:HGNC:14335]
47	RTKN2	rhotekin 2 [Source:HGNC Symbol;Acc:HGNC:19364]
48	DRGX	dorsal root ganglia homeobox [Source:HGNC Symbol;Acc:HGNC:21536]
49	KBTBD11	kelch repeat and BTB domain containing 11 [Source:HGNC Symbol;Acc:HGNC:29104]
50	SMIM15	N/A
51	ENSSSCG00000025340	N/A
52	CSNK1G3	casein kinase 1 gamma 3 [Source:HGNC Symbol;Acc:HGNC:2456]
53	TMEM86A	transmembrane protein 86A [Source:HGNC Symbol;Acc:HGNC:26890]
54	NR3C1	glucocorticoid receptor [Source:RefSeq peptide;Acc:NP_001008481]
55	ENSSSCG00000026077	N/A
56	ADGRF2	adhesion G protein-coupled receptor F2 [Source:HGNC Symbol;Acc:HGNC:18991]
57	ENSSSCG00000024045	N/A
58	CASQ2	calsequestrin 2 [Source:HGNC Symbol;Acc:HGNC:1513]
59	FABP5	fatty acid-binding protein, epidermal [Source:RefSeq peptide;Acc:NP_001034835]
60	RND1	Rho family GTPase 1 [Source:HGNC Symbol;Acc:HGNC:18314]
61	ZNF667	zinc finger protein 667 [Source:HGNC Symbol;Acc:HGNC:28854]
62	VSIG10L	V-set and immunoglobulin domain containing 10 like [Source:HGNC Symbol;Acc:HGNC:27111]
63	ENSSSCG00000022411	N/A
64	RNF19B	ring finger protein 19B [Source:HGNC Symbol;Acc:HGNC:26886]
65	FOXF2	forkhead box F2 [Source:HGNC Symbol;Acc:HGNC:3810]
66	BCL2L2	N/A
67	TFAP2A	transcription factor AP-2 alpha [Source:HGNC Symbol;Acc:HGNC:11742]
68	ENSSSCG00000001046	N/A
69	CMAH	cytidine monophosphate-N-acetylneuraminic acid hydroxylase [Source:RefSeq peptide;Acc:NP_001106486]
70	ENSSSCG00000002350	ELM2 and Myb/SANT domain containing 1 [Source:HGNC Symbol;Acc:HGNC:19853]
71	C4orf22	chromosome 4 open reading frame 22 [Source:HGNC Symbol;Acc:HGNC:28554]
72	OR51E1	N/A
73	ENSSSCG00000015640	N/A
74	FOXO3	forkhead box protein O3 [Source:RefSeq peptide;Acc:NP_001129431]
75	ACKR4	atypical chemokine receptor 4 [Source:RefSeq peptide;Acc:NP_001090899]
76	GADD45G	growth arrest and DNA damage-inducible protein GADD45 gamma [Source:RefSeq peptide;Acc:NP_001172058]
77	MFAP3L	microfibril associated protein 3 like [Source:HGNC Symbol;Acc:HGNC:29083]
78	U6	U6 spliceosomal RNA [Source:RFAM;Acc:RF00026]
79	ENSSSCG00000028004	N/A
80	NR2F1	nuclear receptor subfamily 2 group F member 1 [Source:HGNC Symbol;Acc:HGNC:7975]
81	TMEM8A	transmembrane protein 8A [Source:HGNC Symbol;Acc:HGNC:17205]
82	FBXO32	F-box only protein 32 [Source:UniProtKB/Swiss-Prot;Acc:Q1A730]
83	ENSSSCG00000027628	interleukin-6 receptor subunit alpha precursor [Source:RefSeq peptide;Acc:NP_999568]
84	SLC38A1	solute carrier family 38 member 1 [Source:HGNC Symbol;Acc:HGNC:13447]
85	BDKRB2	bradykinin receptor B2 [Source:HGNC Symbol;Acc:HGNC:1030]
86	ST8SIA2	alpha-2,8-sialyltransferase 8B precursor [Source:RefSeq peptide;Acc:NP_001302605]
87	PCDH7	N/A
88	FGF5	fibroblast growth factor 5 [Source:HGNC Symbol;Acc:HGNC:3683]
89	ENSSSCG00000030456	N/A
90	SOCS3	suppressor of cytokine signaling 3 [Source:HGNC Symbol;Acc:HGNC:19391]/suppressor of cytokine signaling 3 [Source:RefSeq peptide;Acc:NP_001116668]
91	PM20D2	peptidase M20 domain containing 2 [Source:HGNC Symbol;Acc:HGNC:21408]
92	RUSC2	RUN and SH3 domain containing 2 [Source:HGNC Symbol;Acc:HGNC:23625]
93	PTGS1	prostaglandin-endoperoxide synthase 1 [Source:HGNC Symbol;Acc:HGNC:9604]
94	CACFD1	calcium channel flower domain containing 1 [Source:HGNC Symbol;Acc:HGNC:1365]
95	DDX59	DEAD-box helicase 59 [Source:HGNC Symbol;Acc:HGNC:25360]
96	ENSSSCG00000024635	spartin [Source:HGNC Symbol;Acc:HGNC:18514]
97	ENSSSCG00000026996	ATP binding cassette subfamily C member 4 [Source:HGNC Symbol;Acc:HGNC:55]
98	ENSSSCG00000011830	N/A
99	PTTG1IP	PTTG1 interacting protein [Source:HGNC Symbol;Acc:HGNC:13524]
100	COL18A1	collagen type XVIII alpha 1 chain [Source:HGNC Symbol;Acc:HGNC:2195]
101	HMGB2	high mobility group protein B2 [Source:RefSeq peptide;Acc:NP_999228]
102	ENSSSCG00000023380	iron-sulfur cluster assembly enzyme [Source:HGNC Symbol;Acc:HGNC:29882]
103	DDT	D-dopachrome decarboxylase [Source:RefSeq peptide;Acc:NP_001230486]
104	IGFBP5	insulin-like growth factor-binding protein 5 precursor [Source:RefSeq peptide;Acc:NP_999264]
105	FRZB	secreted frizzled-related protein 3 precursor [Source:RefSeq peptide;Acc:NP_001230259]
106	ZDHHC2	zinc finger DHHC-type containing 2 [Source:HGNC Symbol;Acc:HGNC:18469]
107	SCAND1	SCAN domain containing 1 [Source:HGNC Symbol;Acc:HGNC:10566]
108	SNX5	N/A
109	EDEM2	ER degradation enhancing alpha-mannosidase like protein 2 [Source:HGNC Symbol;Acc:HGNC:15877]
110	FLNC	filamin C [Source:HGNC Symbol;Acc:HGNC:3756]
111	PPAN	Sus scrofa peter pan homolog (Drosophila) (PPAN), mRNA. [Source:RefSeq mRNA;Acc:NM_001204435]
112	AP5Z1	AP-5 complex subunit zeta-1 [Source:RefSeq peptide;Acc:NP_001231701]
113	FAM173A	family with sequence similarity 173 member A [Source:HGNC Symbol;Acc:HGNC:14152]
114	ENSSSCG00000024965	N/A
115	FAM78B	family with sequence similarity 78 member B [Source:HGNC Symbol;Acc:HGNC:13495]
116	INTS8	integrator complex subunit 8 [Source:HGNC Symbol;Acc:HGNC:26048]
117	ENSSSCG00000024881	t-complex 11 like 2 [Source:HGNC Symbol;Acc:HGNC:28627]
118	ENSSSCG00000022172	N/A
119	ENSSSCG00000030520	N/A
120	BLVRB	biliverdin reductase B [Source:HGNC Symbol;Acc:HGNC:1063]
121	ENSSSCG00000026626	retention in endoplasmic reticulum sorting receptor 1 [Source:HGNC Symbol;Acc:HGNC:30309]
122	ENSSSCG00000021411	Sus scrofa histone cluster 1, H2bd (HIST1H2BD), mRNA. [Source:RefSeq mRNA;Acc:NM_001243656]
123	ENSSSCG00000029722	N/A
124	ENSSSCG00000025991	N/A
125	ENSSSCG00000014579	transmembrane protein 41B [Source:HGNC Symbol;Acc:HGNC:28948]
126	CADM1	cell adhesion molecule 1 [Source:HGNC Symbol;Acc:HGNC:5951]
127	AJUBA	ajuba LIM protein [Source:HGNC Symbol;Acc:HGNC:20250]
128	ENSSSCG00000016178	N/A
129	GPR143	N/A
130	ENSSSCG00000022987	transmembrane protein 132E [Source:HGNC Symbol;Acc:HGNC:26991]
131	RIF1	replication timing regulatory factor 1 [Source:HGNC Symbol;Acc:HGNC:23207]
132	ENSSSCG00000003985	N/A
133	ENSSSCG00000001500	N/A
134	ZFR	zinc finger RNA binding protein [Source:HGNC Symbol;Acc:HGNC:17277]
135	ENSSSCG00000025630	N/A
136	OCRL	OCRL, inositol polyphosphate-5-phosphatase [Source:HGNC Symbol;Acc:HGNC:8108]
137	ALPK2	alpha kinase 2 [Source:HGNC Symbol;Acc:HGNC:20565]
138	ENSSSCG00000011129	inter-alpha-trypsin inhibitor heavy chain family member 5 [Source:HGNC Symbol;Acc:HGNC:21449]
139	RASD1	ras related dexamethasone induced 1 [Source:HGNC Symbol;Acc:HGNC:15828]
140	ENSSSCG00000015853	HECT and RLD domain containing E3 ubiquitin protein ligase 2 [Source:HGNC Symbol;Acc:HGNC:4868]
141	TMEM38A	transmembrane protein 38A [Source:HGNC Symbol;Acc:HGNC:28462]
142	WBSCR16	N/A
143	C1QA	complement C1q subcomponent subunit A precursor [Source:RefSeq peptide;Acc:NP_001003924]
144	ENSSSCG00000001921	neogenin 1 [Source:HGNC Symbol;Acc:HGNC:7754]
145	SH3BGRL	SH3 domain binding glutamate rich protein like [Source:HGNC Symbol;Acc:HGNC:10823]
146	STOM	stomatin [Source:HGNC Symbol;Acc:HGNC:3383]
147	ssc-mir-24-2	ssc-mir-24-2 [Source:miRBase;Acc:MI0013111]
148	PLCD1	1-phosphatidylinositol 4,5-bisphosphate phosphodiesterase delta-1 [Source:RefSeq peptide;Acc:NP_001230518]
149	WIPF1	WAS/WASL interacting protein family member 1 [Source:HGNC Symbol;Acc:HGNC:12736]
150	GPX3	Sus scrofa glutathione peroxidase 3 (GPX3), mRNA. [Source:RefSeq mRNA;Acc:NM_001115155]
151	ABCC1	ATP binding cassette subfamily C member 1 [Source:HGNC Symbol;Acc:HGNC:51]
152	TXNIP	Thioredoxin-interacting protein [Source:UniProtKB/Swiss-Prot;Acc:Q2HY40]
153	SQLE	squalene monooxygenase [Source:RefSeq peptide;Acc:NP_001094496]
154	LUM	lumican precursor [Source:RefSeq peptide;Acc:NP_001230268]
155	TSPAN9	Tetraspanin-9 [Source:UniProtKB/Swiss-Prot;Acc:Q06AA5]
156	ABCB1	ATP-binding cassette, sub-family B (MDR/TAP), member 1 [Source:RefSeq peptide;Acc:NP_001295175]
157	GPC4	glypican 4 [Source:HGNC Symbol;Acc:HGNC:4452]
158	CD24	N/A
159	ALDH1A2	aldehyde dehydrogenase 1 family member A2 [Source:HGNC Symbol;Acc:HGNC:15472]
160	ENSSSCG00000023356	N/A
161	VLDLR	very low-density lipoprotein receptor precursor [Source:RefSeq peptide;Acc:NP_001186819]
162	ENSSSCG00000029421	N/A
163	ENSSSCG00000005494	tenascin precursor [Source:RefSeq peptide;Acc:NP_999395]
164	ENSSSCG00000011147	aldo-keto reductase family 1, member C-like 1 [Source:RefSeq peptide;Acc:NP_001033715]
165	CTSL	cathepsin L [Source:HGNC Symbol;Acc:HGNC:2537]/Cathepsin L1 Cathepsin L1 heavy chain Cathepsin L1 light chain [Source:UniProtKB/Swiss-Prot;Acc:Q28944]
166	LMO7	LIM domain 7 [Source:HGNC Symbol;Acc:HGNC:6646]
167	MASP1	mannan-binding lectin serine protease 1 precursor [Source:RefSeq peptide;Acc:NP_001171876]
168	CCDC80	coiled-coil domain containing 80 [Source:HGNC Symbol;Acc:HGNC:30649]
169	FAM213A	redox-regulatory protein FAM213A isoform 1 [Source:RefSeq peptide;Acc:NP_001231302]
170	STC1	stanniocalcin-1 precursor [Source:RefSeq peptide;Acc:NP_001096682]
171	NGEF	neuronal guanine nucleotide exchange factor [Source:HGNC Symbol;Acc:HGNC:7807]
172	COL6A3	collagen type VI alpha 3 chain [Source:HGNC Symbol;Acc:HGNC:2213]
173	PLK2	polo like kinase 2 [Source:HGNC Symbol;Acc:HGNC:19699]
174	VCAN	Sus scrofa versican (VCAN), mRNA. [Source:RefSeq mRNA;Acc:NM_001206429]
175	LMNB1	lamin B1 [Source:HGNC Symbol;Acc:HGNC:6637]
176	TGFBI	transforming growth factor beta induced [Source:HGNC Symbol;Acc:HGNC:11771]
177	IL1R2	interleukin-1 receptor type 2 precursor [Source:RefSeq peptide;Acc:NP_001230292]
178	DPT	dermatopontin [Source:HGNC Symbol;Acc:HGNC:3011]
179	NOV	nephroblastoma overexpressed [Source:HGNC Symbol;Acc:HGNC:7885]
180	PCP4L1	N/A
181	DRAM1	DNA damage-regulated autophagy modulator protein 1 [Source:RefSeq peptide;Acc:NP_001177215]
182	PNP	purine nucleoside phosphorylase [Source:HGNC Symbol;Acc:HGNC:7892]
183	ENSSSCG00000008933	N/A
184	ENSSSCG00000026026	N/A
185	P4HA3	prolyl 4-hydroxylase subunit alpha 3 [Source:HGNC Symbol;Acc:HGNC:30135]
186	FHL1	Sus scrofa four and a half LIM domains 1 (FHL1), mRNA. [Source:RefSeq mRNA;Acc:NM_214375]
187	MXRA5	matrix remodeling associated 5 [Source:HGNC Symbol;Acc:HGNC:7539]
188	MALT1	MALT1 paracaspase [Source:HGNC Symbol;Acc:HGNC:6819]
189	ENSSSCG00000009337	N/A
190	FRY	N/A
191	ZFP3	N/A
192	GRIP2	glutamate receptor interacting protein 2 [Source:HGNC Symbol;Acc:HGNC:23841]
193	SORBS1	N/A
194	GABRP	gamma-aminobutyric acid type A receptor pi subunit [Source:HGNC Symbol;Acc:HGNC:4089]
195	CHN2	chimerin 2 [Source:HGNC Symbol;Acc:HGNC:1944]
196	LRRTM4	leucine rich repeat transmembrane neuronal 4 [Source:HGNC Symbol;Acc:HGNC:19411]
197	GDAP1	ganglioside induced differentiation associated protein 1 [Source:HGNC Symbol;Acc:HGNC:15968]
198	ENSSSCG00000002709	N/A
199	CYP1A1	cytochrome P450 1A1 [Source:RefSeq peptide;Acc:NP_999577]
200	ARSJ	arylsulfatase family member J [Source:HGNC Symbol;Acc:HGNC:26286]
201	TDRD7	tudor domain containing 7 [Source:HGNC Symbol;Acc:HGNC:30831]
202	EVA1C	eva-1 homolog C [Source:HGNC Symbol;Acc:HGNC:13239]
203	ZNF518A	zinc finger protein 518A [Source:HGNC Symbol;Acc:HGNC:29009]
204	ENSSSCG00000025602	dedicator of cytokinesis 4 [Source:HGNC Symbol;Acc:HGNC:19192]
205	ARAP1	ArfGAP with RhoGAP domain, ankyrin repeat and PH domain 1 [Source:HGNC Symbol;Acc:HGNC:16925]
206	TP53INP2	tumor protein p53 inducible nuclear protein 2 [Source:HGNC Symbol;Acc:HGNC:16104]
207	DPY19L4	dpy-19 like 4 (C. elegans) [Source:HGNC Symbol;Acc:HGNC:27829]
208	ENSSSCG00000023162	cadherin 3 [Source:HGNC Symbol;Acc:HGNC:1762]
209	PDE5A	phosphodiesterase 5A [Source:HGNC Symbol;Acc:HGNC:8784]
210	DDIT4L	DNA damage inducible transcript 4 like [Source:HGNC Symbol;Acc:HGNC:30555]
211	ENSSSCG00000030713	N/A
212	SCML1	sex comb on midleg like 1 (Drosophila) [Source:HGNC Symbol;Acc:HGNC:10580]
213	PJA1	praja ring finger ubiquitin ligase 1 [Source:HGNC Symbol;Acc:HGNC:16648]
214	ZNF516	zinc finger protein 516 [Source:HGNC Symbol;Acc:HGNC:28990]
215	MID2	midline 2 [Source:HGNC Symbol;Acc:HGNC:7096]
216	SKA1	N/A
217	ZNF106	zinc finger protein 106 [Source:HGNC Symbol;Acc:HGNC:12886]
218	GREM1	gremlin 1, DAN family BMP antagonist [Source:HGNC Symbol;Acc:HGNC:2001]
219	KLF6	Krueppel-like factor 6 [Source:RefSeq peptide;Acc:NP_001127825]
220	CAB39L	calcium binding protein 39 like [Source:HGNC Symbol;Acc:HGNC:20290]
221	RCAN1	calcipressin-1 [Source:RefSeq peptide;Acc:NP_001230842]
222	RQCD1	N/A
223	ANXA2R	annexin A2 receptor [Source:HGNC Symbol;Acc:HGNC:33463]
224	ENSSSCG00000013361	SPT2 chromatin protein domain containing 1 [Source:HGNC Symbol;Acc:HGNC:26818]
225	EGR1	early growth response 1 [Source:HGNC Symbol;Acc:HGNC:3238]
226	HIPK3	homeodomain interacting protein kinase 3 [Source:HGNC Symbol;Acc:HGNC:4915]
227	ADAMTS4	ADAM metallopeptidase with thrombospondin type 1 motif 4 [Source:HGNC Symbol;Acc:HGNC:220]
228	RGS4	Sus scrofa regulator of G protein signaling 4 (RGS4), mRNA. [Source:RefSeq mRNA;Acc:NM_001185184]
229	MAFF	MAF bZIP transcription factor F [Source:HGNC Symbol;Acc:HGNC:6780]
230	KIF1B	kinesin family member 1B [Source:HGNC Symbol;Acc:HGNC:16636]
231	SRF	serum response factor [Source:HGNC Symbol;Acc:HGNC:11291]
232	EDC3	enhancer of mRNA decapping 3 [Source:HGNC Symbol;Acc:HGNC:26114]
233	DAXX	death domain associated protein [Source:HGNC Symbol;Acc:HGNC:2681]
234	PPP4R3A	protein phosphatase 4 regulatory subunit 3A [Source:HGNC Symbol;Acc:HGNC:20219]
235	FBLN5	fibulin 5 [Source:HGNC Symbol;Acc:HGNC:3602]
236	ENSSSCG00000004963	N/A
237	HDAC5	histone deacetylase 5 [Source:HGNC Symbol;Acc:HGNC:14068]
238	SLC5A3	solute carrier family 5 member 3 [Source:HGNC Symbol;Acc:HGNC:11038]
239	TBX3	T-box 3 [Source:HGNC Symbol;Acc:HGNC:11602]
240	ENSSSCG00000010238	heterogeneous nuclear ribonucleoprotein H3 [Source:RefSeq peptide;Acc:NP_001230484]
241	C1orf198	chromosome 1 open reading frame 198 [Source:HGNC Symbol;Acc:HGNC:25900]
242	HNRNPH3	heterogeneous nuclear ribonucleoprotein H3 [Source:RefSeq peptide;Acc:NP_001230484]
243	ACKR3	atypical chemokine receptor 3 [Source:HGNC Symbol;Acc:HGNC:23692]
244	ENSSSCG00000026892	N/A
245	ADM	ADM Adrenomedullin Proadrenomedullin N-20 terminal peptide [Source:UniProtKB/Swiss-Prot;Acc:P53366]
246	TMEM248	transmembrane protein 248 [Source:HGNC Symbol;Acc:HGNC:25476]
247	IL1A	Sus scrofa interleukin 1 alpha (IL1A), mRNA. [Source:RefSeq mRNA;Acc:NM_214029]
248	ENSSSCG00000000759	N/A
249	ENSSSCG00000023126	N/A
250	SOX4	SRY-box 4 [Source:HGNC Symbol;Acc:HGNC:11200]
251	CIPC	N/A
252	SEMA7A	semaphorin 7A (John Milton Hagen blood group) [Source:HGNC Symbol;Acc:HGNC:10741]
253	GPRC5C	G protein-coupled receptor class C group 5 member C [Source:HGNC Symbol;Acc:HGNC:13309]
254	DDX3X	ATP-dependent RNA helicase DDX3X [Source:RefSeq peptide;Acc:NP_001233132]
255	BCOR	N/A
256	HDC	histidine decarboxylase [Source:HGNC Symbol;Acc:HGNC:4855]
257	TCF4	transcription factor 4 [Source:HGNC Symbol;Acc:HGNC:11634]
258	SORD	sorbitol dehydrogenase [Source:RefSeq peptide;Acc:NP_001231091]
259	TRIM9	tripartite motif containing 9 [Source:HGNC Symbol;Acc:HGNC:16288]
260	GALNT15	polypeptide N-acetylgalactosaminyltransferase 15 precursor [Source:RefSeq peptide;Acc:NP_001193376]
261	TPRG1	tumor protein p63 regulated 1 [Source:HGNC Symbol;Acc:HGNC:24759]
262	CACNA2D2	calcium voltage-gated channel auxiliary subunit alpha2delta 2 [Source:HGNC Symbol;Acc:HGNC:1400]
263	ACACB	acetyl-CoA carboxylase 2 precursor [Source:RefSeq peptide;Acc:NP_001193328]
264	OSBPL6	oxysterol binding protein like 6 [Source:HGNC Symbol;Acc:HGNC:16388]
265	NR4A2	nuclear receptor subfamily 4 group A member 2 [Source:RefSeq peptide;Acc:NP_001177205]
266	TFPI	tissue factor pathway inhibitor precursor [Source:RefSeq peptide;Acc:NP_001128730]
267	GPR1	Sus scrofa G protein-coupled receptor 1 (GPR1), mRNA. [Source:RefSeq mRNA;Acc:NM_001190244]
268	PRLR	Sus scrofa prolactin receptor (PRLR), mRNA. [Source:RefSeq mRNA;Acc:NM_001001868]
269	ENSSSCG00000016992	neuralized E3 ubiquitin protein ligase 1B [Source:HGNC Symbol;Acc:HGNC:35422]
270	RASSF2	Ras association domain family member 2 [Source:HGNC Symbol;Acc:HGNC:9883]
271	JAG1	jagged 1 [Source:HGNC Symbol;Acc:HGNC:6188]
272	ACSS1	acyl-CoA synthetase short chain family member 1 [Source:HGNC Symbol;Acc:HGNC:16091]
273	NPSR1	neuropeptide S receptor 1 [Source:HGNC Symbol;Acc:HGNC:23631]
274	LMO2	LIM domain only 2 [Source:HGNC Symbol;Acc:HGNC:6642]
275	LVRN	laeverin [Source:HGNC Symbol;Acc:HGNC:26904]
276	ENSSSCG00000023691	N/A
277	DTX4	deltex E3 ubiquitin ligase 4 [Source:HGNC Symbol;Acc:HGNC:29151]
278	MGAT4A	mannosyl (alpha-1,3-)-glycoprotein beta-1,4-N-acetylglucosaminyltransferase, isozyme A [Source:RefSeq peptide;Acc:NP_001302551]
279	F5	Sus scrofa coagulation factor V (F5), mRNA. [Source:RefSeq mRNA;Acc:NM_214120]
280	TEAD4	transcriptional enhancer factor TEF-3 [Source:RefSeq peptide;Acc:NP_001136138]
281	SOCS2	Suppressor of cytokine signaling 2 [Source:UniProtKB/Swiss-Prot;Acc:Q7YRV6]
282	MYOM1	myomesin 1 [Source:HGNC Symbol;Acc:HGNC:7613]
283	TSHZ3	teashirt zinc finger homeobox 3 [Source:HGNC Symbol;Acc:HGNC:30700]
284	LYPD5	LY6/PLAUR domain containing 5 [Source:HGNC Symbol;Acc:HGNC:26397]
285	SLC29A1	solute carrier family 29 member 1 (Augustine blood group) [Source:HGNC Symbol;Acc:HGNC:11003]
286	AKAP13	N/A
287	PHF1	PHD finger protein 1 [Source:HGNC Symbol;Acc:HGNC:8919]
288	TGFB3	Transforming growth factor beta-3 Latency-associated peptide [Source:UniProtKB/Swiss-Prot;Acc:P15203]
289	GPRIN3	GPRIN family member 3 [Source:HGNC Symbol;Acc:HGNC:27733]
290	ENSSSCG00000015474	PTPRF interacting protein alpha 4 [Source:HGNC Symbol;Acc:HGNC:9248]
291	ENSSSCG00000015398	semaphorin 3A [Source:HGNC Symbol;Acc:HGNC:10723]
292	TRAF5	TNF receptor associated factor 5 [Source:HGNC Symbol;Acc:HGNC:12035]
293	SASH1	SAM and SH3 domain containing 1 [Source:HGNC Symbol;Acc:HGNC:19182]
294	ENSSSCG00000023745	mucolipin 3 [Source:HGNC Symbol;Acc:HGNC:13358]
295	FIBIN	fin bud initiation factor homolog (zebrafish) [Source:HGNC Symbol;Acc:HGNC:33747]
296	ENSSSCG00000030141	N/A
297	PCSK1	Sus scrofa proprotein convertase subtilisin/kexin type 1 (PCSK1), mRNA. [Source:RefSeq mRNA;Acc:NM_214038]
298	KLF9	Krueppel-like factor 9 [Source:UniProtKB/Swiss-Prot;Acc:P79288]
299	IGF2R	cation-independent mannose-6-phosphate receptor precursor [Source:RefSeq peptide;Acc:NP_001231402]
300	CASC5	N/A
301	GOLGA4	golgin A4 [Source:HGNC Symbol;Acc:HGNC:4427]
302	MAP1B	microtubule associated protein 1B [Source:HGNC Symbol;Acc:HGNC:6836]
303	NXT1	nuclear transport factor 2 like export factor 1 [Source:HGNC Symbol;Acc:HGNC:15913]
304	SPRY4	sprouty RTK signaling antagonist 4 [Source:HGNC Symbol;Acc:HGNC:15533]
305	RBBP6	RB binding protein 6, ubiquitin ligase [Source:HGNC Symbol;Acc:HGNC:9889]
306	ENSSSCG00000002345	N/A
307	CEP350	centrosomal protein 350 [Source:HGNC Symbol;Acc:HGNC:24238]
308	PIP4K2B	phosphatidylinositol-5-phosphate 4-kinase type 2 beta [Source:HGNC Symbol;Acc:HGNC:8998]
309	ENSSSCG00000027115	N/A
310	ST8SIA4	CMP-N-acetylneuraminate-poly-alpha-2,8-sialyltransferase precursor [Source:RefSeq peptide;Acc:NP_001032399]
311	NHS	NHS actin remodeling regulator [Source:HGNC Symbol;Acc:HGNC:7820]
