# Supplementary material for: Identification and characterization of long non-coding RNAs in porcine granulosa cells exposed to 2,3,7,8-tetrachlorodibenzo-p-dioxin
Source: J Anim Sci Biotechnol. 2018 Oct 11;9:72. doi: 10.1186/s40104-018-0288-3 (PMC6180664; doi:10.1186/s40104-018-0288-3)
Supplement: Supplementary file 7 — Differential expression of exons and the occurence of splice junction in XLOCs of the lncRNAs identified in porcine granulosa cells exposed to TCDD for 3 and 12 h. (XLSX 16 kb) [file 40104_2018_288_MOESM7_ESM.xlsx]

## Sheet: Additional file 7
Additional file 7. Differential expression of exons and the occurence of splice junction in XLOCs of the lncRNAs identified in porcine granulosa cells exposed to TCDD for 3 and 12 h
Number	lncRNA XLOC	Exon or junction number	Reference part of XLOC	p-adjust	Chomosome	Exon/junction start position	Exon/junction end position	Strand	Identified lncRNA or lncRNAs	log2FC	Exon/junction mean expression level in control cells	Exon/junction mean expression level in TCDD-treated cells
3 h
1	XLOC_003101	E003	exonic_part	< 0.001	10	31008936	31009589	+	TCONS_00005882	3.62737	1.85955	14.3984
2	XLOC_003288	E008	exonic_part	< 0.001	10	78719129	78719836	+	TCONS_00006292;TCONS_00006295;TCONS_00006291;TCONS_00006289;TCONS_00006290	-2.06827	125.448	743.166
3	XLOC_004048	E004	exonic_part	< 0.001	11	84935309	84935512	+	TCONS_00007567	3.17906	2.32398	20.1349
4	XLOC_004048	E005	exonic_part	< 0.001	11	84941973	84943136	+	TCONS_00007564	1.28261	40.4558	88.4699
5	XLOC_007645	E001	exonic_part	< 0.01	13	168007780	168007961	-	TCONS_00014782	-1.20598	267.576	269.478
6	XLOC_006894	J032	splice_site	< 0.001	13	218077502	218077687	+	TCONS_00013158;TCONS_00013159;TCONS_00013160;TCONS_00013161	0.821627	50.6568	112.433
7	XLOC_011559	E001	exonic_part	< 0.001	16	29266469	29268010	-	TCONS_00022566;TCONS_00022567	0.430947	906.361	1199.96
8	XLOC_012872	E002	exonic_part	< 0.001	18	15374666	15374962	+	TCONS_00025058;TCONS_00025059	-1.59095	201.95	255.769
9	XLOC_012872	E003	exonic_part	< 0.001	18	15374962	15376245	+	TCONS_00025058	-0.883538	199.523	328.843
10	XLOC_012872	E004	exonic_part	< 0.001	18	15376245	15379992	+	TCONS_00025058;TCONS_00025059	1.34098	82.794	315.696
11	XLOC_016451	E002	exonic_part	< 0.001	3	22237313	22237583	+	TCONS_00031843;TCONS_00031849;TCONS_00031844;TCONS_00031840;TCONS_00031846;TCONS_00031851;TCONS_00031841;TCONS_00031845;TCONS_00031847;TCONS_00031842;TCONS_00031850;TCONS_00031848;TCONS_00031839	-0.779462	137.544	204.889
12	XLOC_016451	E007	exonic_part	< 0.05	3	22240159	22240247	+	TCONS_00031843;TCONS_00031849;TCONS_00031844;TCONS_00031840;TCONS_00031846;TCONS_00031851;TCONS_00031841;TCONS_00031845;TCONS_00031847;TCONS_00031842;TCONS_00031850;TCONS_00031848;TCONS_00031839	-0.479499	263.04	490.547
13	XLOC_016451	E011	exonic_part	< 0.001	3	22246541	22246587	+	TCONS_00031844;TCONS_00031840;TCONS_00031841;TCONS_00031845;TCONS_00031842;TCONS_00031850;TCONS_00031839	1.09314	28.8167	144.642
14	XLOC_016451	E012	exonic_part	< 0.001	3	22246587	22246764	+	TCONS_00031843;TCONS_00031844;TCONS_00031840;TCONS_00031841;TCONS_00031845;TCONS_00031842;TCONS_00031850;TCONS_00031839	1.21459	54.841	289.33
15	XLOC_016451	E013	exonic_part	< 0.001	3	22246764	22247705	+	TCONS_00031843;TCONS_00031840;TCONS_00031841;TCONS_00031845;TCONS_00031850;TCONS_00031839	0.876308	45.5449	195.813
16	XLOC_016451	J017	splice_site	< 0.01	3	22237583	22239303	+	TCONS_00031840;TCONS_00031846;TCONS_00031847;TCONS_00031850	-0.931698	56.2377	73.2246
17	XLOC_016659	E005	exonic_part	< 0.001	3	46623387	46627717	+	TCONS_00032331	1.98399	73.9162	268.007
18	XLOC_017713	E013	exonic_part	< 0.01	3	82015578	82016779	-	TCONS_00034532;TCONS_00034531;TCONS_00034530;TCONS_00034533	0.945652	81.8641	89.5498
19	XLOC_018947	E004	exonic_part	< 0.01	4	137326365	137326429	+	TCONS_00036818;TCONS_00036821;TCONS_00036822	3.64905	0.929843	10.099
20	XLOC_020835	E001	exonic_part	< 0.001	5	23100502	23100672	-	TCONS_00040607;TCONS_00040606	1.27178	225.66	470.21
21	XLOC_020835	E002	exonic_part	< 0.001	5	23100672	23101065	-	TCONS_00040606	-1.30158	495.662	427.589
22	XLOC_020835	J004	splice_site	< 0.001	5	23100672	23101065	-	TCONS_00040607	1.71013	52.5075	183.843
23	XLOC_020952	E012	exonic_part	< 0.001	5	49783012	49783205	-	TCONS_00040861;TCONS_00040860;TCONS_00040862;TCONS_00040857;TCONS_00040855;TCONS_00040859;TCONS_00040863;TCONS_00040856;TCONS_00040858	-3.24721	70.7192	59.6396
24	XLOC_021913	E004	exonic_part	< 0.01	6	51771031	51771180	+	TCONS_00042728	1.71056	8.36816	41.3809
25	XLOC_021913	E005	exonic_part	< 0.001	6	51771402	51771629	+	TCONS_00042724;TCONS_00042727;TCONS_00042728	1.92622	24.6267	116.004
26	XLOC_023134	E003	exonic_part	< 0.05	6	57014581	57015263	-	TCONS_00045327	3.8753	0.930099	14.3341
27	XLOC_023134	E004	exonic_part	< 0.001	6	57015263	57015536	-	TCONS_00045326;TCONS_00045327	-27.2615	21.4128	22.4997
28	XLOC_024140	E008	exonic_part	< 0.01	7	17909032	17909279	+	TCONS_00047075;TCONS_00047083;TCONS_00047086;TCONS_00047079;TCONS_00047082;TCONS_00047080;TCONS_00047074;TCONS_00047078;TCONS_00047081;TCONS_00047077;TCONS_00047085;TCONS_00047076;TCONS_00047072;TCONS_00047084	-0.995327	78.0936	127.14
29	XLOC_024140	E013	exonic_part	< 0.05	7	18011540	18011584	+	TCONS_00047075;TCONS_00047083;TCONS_00047079;TCONS_00047080;TCONS_00047078;TCONS_00047081;TCONS_00047077;TCONS_00047076;TCONS_00047072;TCONS_00047084	-1.44225	23.6985	23.8489
30	XLOC_029234	J007	splice_site	< 0.01	GL892334.1	7109	8186	+	TCONS_00056583	-3.28266	25.0816	15.3569
31	XLOC_029314	E003	exonic_part	< 0.01	GL892447.1	46003	46072	-	TCONS_00056692;TCONS_00056694	2.20917	9.7589	35.0074
32	XLOC_031177	J003	splice_site	< 0.01	GL894574.1	67805	73021	+	TCONS_00059249	-2.84958	30.6982	27.5929
33	XLOC_034596	E002	exonic_part	< 0.05	X	45291572	45292329	-	TCONS_00065231	1.18333	27.4322	63.0444
12 h
1	XLOC_014152	J008	splice_site	< 0.001	2	69036019	69036359	+	TCONS_00027343;TCONS_00027345;TCONS_00027344	-2.53552	121.064	114.523
2	XLOC_017852	E004	exonic_part	< 0.001	3	117297622	117297699	-	TCONS_00034807;TCONS_00034806	1.78989	11.4599	47.2084
3	XLOC_017852	J007	splice_site	< 0.001	3	117297408	117297622	-	TCONS_00034806	1.83758	10.5445	45.0412
4	XLOC_031396	E007	exonic_part	< 0.05	GL894918.2	8676	8770	-	TCONS_00059550	0.991534	3031.68	5603.09
